# Supplementary material for: A KH-Domain RNA-Binding Protein Interacts with FIERY2/CTD Phosphatase-Like 1 and Splicing Factors and Is Important for Pre-mRNA Splicing in Arabidopsis
Source: PLoS Genet. 2013 Oct 17;9(10):e1003875. doi: 10.1371/journal.pgen.1003875 (PMC3798263; doi:10.1371/journal.pgen.1003875)
Supplement: Table S1 — List of primers used in this study. (XLSX) [file pgen.1003875.s009.xlsx]

## Sheet: Sheet1
Table S1. List of primers used in this study
Primer Name	Sequence	Purpose
HOS5-Of	CACCATGGAGAGATCTAGATCCAAG	HOS5 and hos5-1 cloning
HOS5-Or	CGGTCCATCCTCTTGTATGC
HOS5-Pf	CACCCACAAGTGGAGCATTAACCTA	HOS5 promoter
HOS5-Pr	TAGAATAAAATCGGAAACCAAG
FRY2-Of	CACCATGTATAGTAATAATAGAGTAG	FRY2 cloning
FRY2-Or	AGAGTATCTTCCCGAAGATGGC
CypRS64-Of	CACCATGACTAAAAAGAAGAATCCTAATG	CypRS64 cloning
CypRS64-Or	ATCCGCATAGCTAACCAGAC
RS40-Of	CACCATGAAGCCAGTCTTCTGTGG	RS40 cloning
RS40-Or	CTCGTCAGCTGGTGGCGAAC
RS41-Of	CACCATGAAGCCTGTCTTTTGCGG	RS41 cloning
RS41-Or	TTCCTCTGCTGGCGGCGAAC
HOS5-Qf	AAAGTGAACACCGGGAAGAG	Q-PCR
HOS5-Qr	ACAACCGCCTCTGGTAAGAC
RS40-Qf	GCAGTCCCAACAACAAGAGA	Q-PCR
RS40-Qr	GCTTTCAACTTGGCCATTCT
RS41-Qf	CCAGGCTTAGCCCAGATTAC	Q-PCR
RS41-Qr	AGGACTCCTGCTTTCACCAC
ACT2-Qf	TGGATTCTGGTGATGGTGTG	Q-PCR
ACT2-Qr	TCTCTTACAATTTCCCGCTCTG
hos5-2-LP	ACCTGATGATCCATTTTTCCC	T-DNA line identification
hos5-2-RP	AGACCACTGTGATCAAGTGGG
hos5-3-LP	TCACGGTCCATCCTCTTGTAC	T-DNA line identification
hos5-3-RP	CTCAAAAGGAGACACCACCAG
rs40-1-LP	TCTCGTCTTCATTCCATCCAC	T-DNA line identification
rs40-1-RP	TTCAGGACTGTGTCCATTTCC
rs41-1-LP	ACTCAACATTTGATTTTGGCG	T-DNA line identification
rs41-1-RP	TATCAGGTGACCTATCACGCC
pADFRY2-1-F	CACCCAACAAGCAATACAACCTTCA	Yeast two-hybrid
pADFRY2-1-R	AGAGTATCTTCCCGAAGATGG
pADFRY2-2-F	CACCAGAAATGGCTGGTTTCCTGTT	Yeast two-hybrid
pADFRY2-2-R	AGAGTATCTTCCCGAAGATGG
pADFRY2-3-F	CACCCATCCATCATTTTTTTCTAAG	Yeast two-hybrid
pADFRY2-3-R	AGAGTATCTTCCCGAAGATGG
pADFRY2-4-F	CACCGCTATCAAATGTGGAGCTAAG	Yeast two-hybrid
pADFRY2-4-R	AGAGTATCTTCCCGAAGATGG
pADFRY2-5-F	CACCGCTAAGGTGGAGTACAAACCA	Yeast two-hybrid
pADFRY2-5-R	AGAGTATCTTCCCGAAGATGG
pADFRY2-6-F	CACCAGTATGGGAAACGCAAATGCG	Yeast two-hybrid
pADFRY2-6-R	AGAGTATCTTCCCGAAGATGG
pADFRY2-7-F	CACCAGAGATGAACAGTTACGTTCA	Yeast two-hybrid
pADFRY2-7-R	AAGCGCATTTGCGTTTCCCAT
pBDHOS5-1-F	CACCAGACCTGGTGGAGGGAGAGTT	Yeast two-hybrid
pBDHOS5-1-R	CGGTCCATCCTCTTGTATGCT
pBDHOS5-2-F	CACCGAAGCTCCAGCAGTTCCAGTT	Yeast two-hybrid
pBDHOS5-2-R	CGGTCCATCCTCTTGTATGCT
pBDHOS5-3-F	CACCTTGTTGCACATTCAAACTCAG	Yeast two-hybrid
pBDHOS5-3-R	CGGTCCATCCTCTTGTATGCT
pBDHOS5-4-F	CACCTTGAGGAGTCATATGTTCAAG	Yeast two-hybrid
pBDHOS5-4-R	CGGTCCATCCTCTTGTATGCT
pBDHOS5-5-F	CACCATGGAGAGATCTAGATCCAAG	Yeast two-hybrid
pBDHOS5-5-R	CTTGAACATATGACTCCTCAA
pBDHOS5-6-F	CACCATGGAGAGATCTAGATCCAAG	Yeast two-hybrid
pBDHOS5-6-R	CTGAGTTTGAATGTGCAACAA
pBDHOS5-7-F	CACCATGGAGAGATCTAGATCCAAG	Yeast two-hybrid
pBDHOS5-7-R	AACTGGAACTGCTGGAGCTTC
pBDHOS5-8-F	CACCATGGAGAGATCTAGATCCAAG	Yeast two-hybrid
pBDHOS5-8-R	AACTCTCCCTCCACCAGGTCT
AT1G28600-F	GGTCTCTCTGATCGTAACCAG	Intron Retention
AT1G28600-R	CCTCTCTTCTTAAGAAAGGAAC
AT1G68940-F	AGTCCGTGAAGCTGGGATC	Intron Retention
AT1G68940-R	GTATCGCCCCTCTAGCAGTC
AT3G48110-F	GCAGAAGCTTTGCTGGAAATTAC	Intron Retention
AT3G48110-R	GCCATATGATATTCTTCTAAGG
AT3G48780-F	CATATGTTTACTTGGACGAAGC	Intron Retention
AT3G48780-R	GGAGTTGAAATTGATGTGGCG
AT4G32190-F	GGTTTTGTTCCGTCTTTAAGC	Intron Retention
AT4G32190-R	CTTTCTCCTTGTAATGCTCGG
AT5G63810-F	GTGGCCATCTCTTGTTCAAAC	Intron Retention
AT5G63810-R	TAATTCCACTCGGCGGCAAC
AT1G73470-F	GGCTTATGATAGGCCAAGAC	Intron Retention
AT1G73470-R	CTTCTAGGTCTTCGGTTGGC
AT5G27450-F	CGTTGGCTTCAGACATTTTCC	Intron Retention
AT5G27450-R	GAGGAAAGCGGAGAGTAACG
AT5G41070-F	TCTCAGACAAGCTGAGCATG	Intron Retention
AT5G41070-R	AGTGACAAGATCCTGATCTC
AT3G08730-F	GATAAAGCAGCTGACTGGTG	Intron Retention
AT3G08730-R	AAGCTTGATCTTGTCCTTCAC
AT1G08110-F	GTGTTGATTAATCATCTGGGTC	Intron Retention
AT1G08110-R	GACATCCCCAGCACACGTG
AT1G54260-F	GTAGCACCAGAAGTTGTAGC	Intron Retention
AT1G54260-R	CAACCTCTTGGCCAAGAGC
AT1G28330-F	TGCATAGGTCGTTGACCATG	Intron Retention
AT1G28330-R	GGAAGGTTGATTTGGTCAAATC
AT1G80040-F	CCAATTCTCCAATCTGGTCC	Intron Retention
AT1G80040-R	GAGCGTATGCACCTCTTGG
AT3G08730-2F	GATAAAGCAGCTGACTGGTG	Intron Retention
AT3G08730-2R	CCAAGTCCTCTCTGAAAAGC
AT3G08730-5F	CGTCCTCATTTCCATCTTCG	Intron Retention
AT3G08730-5R	TGAAACTTGGCATCACTTCTC
AT4G33470-F	ATTGCAATGAGAACCGTTTTTG	Intron Retention
AT4G33470-R	CCAAGAAAAACACACACCGC
AT4G34000-F	CTTTGGAACTGATAAAAATCTG	Intron Retention
AT4G34000-R	CTGCTCACTCACACCATCAAC
AT3G05700-F	TCTTCAGACAGTAATCAGAATC	Intron Retention
AT3G05700-R	CTGGACATACCCCATTTTTGG
AT1G31880-F	GATGGTCTATTTATAGACGTAG	Intron Retention
AT1G31880-R	GCCATATCTTTAATCTGAATGG
AT3G49260-F	CTTCAACAATCGCTTCTAATCG	Intron Retention
AT3G49260-R	TGCTCGTCTCGCCAAATAAC
AT2G38550-F	CGACGTTCCTAGGTTTTTTTAC	Intron Retention
AT2G38550-R	GGATTGATCGCAAAAATTGTAC
AT1G07280-F	CTGGGACAAAAACCATCGTTC	Intron Retention
AT1G07280-R	TCAAGCTTTCGGGAATGAATC
AT5G12130-F	TGCCAATCGTCGTCTCTCTC	Intron Retention
AT5G12130-R	GCAGTGCCAACACACAAGG
