# Supplementary material for: A KH-Domain RNA-Binding Protein Interacts with FIERY2/CTD Phosphatase-Like 1 and Splicing Factors and Is Important for Pre-mRNA Splicing in Arabidopsis
Source: PLoS Genet. 2013 Oct 17;9(10):e1003875. doi: 10.1371/journal.pgen.1003875 (PMC3798263; doi:10.1371/journal.pgen.1003875)
Supplement: Table S2 — List of genes with intron retention in the hos5-1 mutant. (XLSX) [file pgen.1003875.s010.xlsx]

## Sheet: Sheet1
Table S2. List of genes with intron retention in the hos5-1 mutant.
Gene_accession	Chrosome	Strand	Intron position	Intron size	Intron_ratio(M/W)	Intron in the wild type	Exon in the wild type	Intron in hos5-1	Exon in hos5-1	P value
AT4G18070.2	4	+	2	261	5.11648	3.48515	74.604	17.8317	87.9653	0.00502986
AT1G16840.1	1	-	1	387	1.87383	52.0297	570.792	97.495	666.366	0.00897751
AT5G42190.1	5	-	0	505	7.04592	1.94059	383.54	13.6733	395.574	0.00408052
AT3G05880.1	3	-	0	413	2.04581	98.9901	2994.53	202.515	3820.33	0.000111908
AT5G18290.2	5	-	1	377	9.89744	1.15842	22.0347	11.4653	19.2129	0.00705631
AT1G16840.3	1	-	1	387	1.87383	52.0297	570.723	97.495	666.317	0.00897751
AT4G02940.1	4	+	0	1921	2.06843	19.8218	382.361	41	362.342	0.0072922
AT3G09390.1	3	-	0	205	1.94542	52.7921	9153.89	102.703	10609.3	0.00211866
AT5G53450.1	5	+	0	247	7.88623	1.65347	312.441	13.0396	344.55	0.00852525
AT2G26980.5	2	-	3	488	2.18867	34.4257	179.045	75.3465	196.446	0.00216865
AT3G20080.3	3	+	2	501	8.4386	1.12871	33.9752	9.52475	28.4752	0.00706541
AT1G80040.2	1	-	2	258	2.16153	30.8317	413.931	66.6436	449.574	0.00262002
AT4G13940.2	4	+	1	287	3.27655	4.47525	7306.66	14.6634	6650.04	0.00950425
AT4G13940.4	4	+	0	287	3.27655	4.47525	4256.22	14.6634	3766.81	0.0055032
AT5G18290.1	5	-	1	377	9.89744	1.15842	23.7475	11.4653	21.7475	0.00792944
AT4G17100.1	4	-	0	100	10.8272	1.60396	174.183	17.3663	205.198	0.00183927
AT1G69740.1	1	+	0	255	2.69565	12.297	307.193	33.1485	313.119	0.00314843
AT3G15030.3	3	+	0	319	1.83489	21.1683	230.074	38.8416	197.797	0.00841676
AT1G20696.3	1	+	2	272	195.2	0.049505	189.406	9.66337	250.317	0.00627755
AT2G42200.1	2	+	0	646	3.82458	9.42574	80.6733	36.0495	69.401	6.68053e-05
AT2G28900.1	2	-	0	78	5.57313	3.31683	554.96	18.4851	664.218	0.00369966
AT4G13940.1	4	+	0	287	3.27655	4.47525	8650.17	14.6634	7809.54	0.00944903
AT2G26980.4	2	-	5	488	2.18867	34.4257	179.045	75.3465	196.446	0.00216865
AT1G19650.1	1	-	11	144	3.13649	10.6634	63.5446	33.4455	62.5446	0.00452074
AT3G20080.2	3	+	1	501	8.4386	1.12871	33.9752	9.52475	28.4752	0.00706541
AT2G26980.2	2	-	5	488	2.18867	34.4257	179.045	75.3465	196.446	0.00216865
AT4G18070.4	4	+	2	258	5.27059	3.36634	74.6634	17.7426	88.0099	0.00502986
AT3G04290.1	3	-	1	401	8.78218	1	59.005	8.78218	47.6287	0.00738109
AT4G39540.2	4	+	5	74	7.88393	1.10891	20.797	8.74257	12.2079	0.00389385
AT4G13940.3	4	+	1	287	3.27655	4.47525	6803.44	14.6634	6207.64	0.00952727
AT1G36070.2	1	-	5	1213	2.81864	9.88119	14.5347	27.8515	8.63861	0.00754441
AT4G03020.1	4	-	8	604	2.20485	17.9802	299.777	39.6436	297.238	0.00572434
AT1G04220.1	1	-	0	1043	3.79583	4.75248	721.292	18.0396	646.391	0.00500684
AT2G35635.1	2	+	0	254	3.02393	7.86139	415.297	23.7723	404.921	0.00604567
AT4G03020.2	4	-	8	469	2.32637	14.2277	298.361	33.099	297.535	0.00943217
AT3G05900.1	3	-	0	424	4.99612	2.55446	636.366	12.7624	495.629	0.00387058
AT2G46330.1	2	-	0	156	3.89368	3.44554	288.02	13.4158	245.95	0.00881374
AT1G80040.1	1	-	2	258	2.16153	30.8317	413.96	66.6436	449.574	0.00262002
AT3G08730.1	3	-	1	83	9.53913	1.13861	329.876	10.8614	310.025	0.00278414
AT5G20220.2	5	+	2	1661	3.28699	7.76238	33.3069	25.5149	31.1337	0.00969779
AT1G08110.2	1	+	0	600	19.0536	0.554455	84.495	10.5644	82.9703	0.00547439
AT2G45820.1	2	-	2	689	2.86122	14.5545	336.559	41.6436	334.678	0.000510551
AT2G10940.1	2	-	0	353	2.18038	12.5149	1356	27.2871	978.228	0.00179144
AT5G13330.1	5	+	0	1438	3.49612	14.0297	503.777	49.0495	587.312	0.000211419
AT1G13190.1	1	+	0	553	2.11229	34.6535	995.059	73.198	1026.6	0.000722338
AT3G02290.2	3	+	0	541	3.74336	4.47525	47.9505	16.7525	44.9752	0.00762924
AT1G45201.1	1	+	2	1725	2.90431	10.3465	50.0149	30.0495	46.1683	0.00441712
AT5G43460.1	5	+	0	693	7.89144	4.74257	228.817	37.4257	263.53	6.40258e-06
AT4G28025.1	4	-	3	720	4.26053	3.76238	76.9406	16.0297	65.703	0.00735005
AT3G55740.2	3	+	0	632	3.8662	8.43564	179.663	32.6139	230.837	0.00253249
AT1G45201.2	1	+	2	1725	2.90431	10.3465	50.0149	30.0495	46.1683	0.00441712
AT2G38170.2	2	-	0	719	1.85572	73.7723	848.842	136.901	984.307	0.00210119
AT5G66070.1	5	+	1	86	4.7104	4	95.1238	18.8416	92.9158	0.00330954
AT2G26980.1	2	-	4	488	2.18867	34.4257	179.045	75.3465	196.446	0.00216865
AT1G08110.4	1	+	1	600	19.0536	0.554455	55.4109	10.5644	50.6832	0.00473686
AT3G08730.1	3	-	0	126	6.36032	2.44554	349.584	15.5545	309.53	0.000433741
AT1G54040.2	1	-	0	1864	2.31545	40.2376	12896.2	93.1683	12244.2	1.21999e-06
AT1G36070.1	1	-	5	1213	2.81864	9.88119	14.5347	27.8515	8.63861	0.00754441
AT2G38170.1	2	-	0	719	1.85572	73.7723	848.842	136.901	984.307	0.00210119
AT3G19290.3	3	+	0	648	1.82286	40.0198	788.416	72.9505	712.475	0.000582667
AT5G57900.1	5	-	0	96	2.8533	8.09901	832.208	23.1089	778.376	0.00568552
AT4G39540.3	4	+	5	74	7.88393	1.10891	20.797	8.74257	12.2079	0.00389385
AT3G55740.1	3	+	0	618	4.29403	6.80198	180.723	29.2079	233.436	0.00450947
AT1G07350.2	1	-	3	156	11.5682	0.871287	26.5446	10.0792	24.3218	0.00870666
AT5G47570.1	5	-	0	1258	2.63632	21.6436	201.96	57.0594	190.074	0.000116921
AT5G66070.2	5	+	1	86	4.7104	4	165.149	18.8416	180.272	0.00454013
AT1G20696.1	1	+	2	272	195.2	0.049505	189.406	9.66337	250.317	0.00627755
AT1G08110.1	1	+	2	600	19.0536	0.554455	55.4109	10.5644	50.6832	0.00473686
AT2G26980.3	2	-	5	488	2.18867	34.4257	179.045	75.3465	196.446	0.00216865
AT4G36010.1	4	-	0	598	4.34864	13.802	796.817	60.0198	1109.96	5.53656e-05
AT4G17100.2	4	-	0	100	10.8272	1.60396	147.738	17.3663	175.822	0.00318287
AT3G19290.1	3	+	0	648	1.82286	40.0198	788.416	72.9505	712.475	0.000582667
AT4G09000.1	4	+	2	798	2.3285	25.2574	623.624	58.8119	756.188	0.00636916
AT1G10590.3	1	-	1	323	4.43226	3.06931	381.139	13.604	355.371	0.00602991
AT1G03140.1	1	-	0	489	12.0882	1.0099	469.926	12.2079	429.223	0.00127157
AT4G36010.2	4	-	1	598	4.34864	13.802	795.198	60.0198	1106.9	5.52983e-05
AT1G08110.3	1	+	1	600	19.0536	0.554455	55.4109	10.5644	50.6832	0.00473686
AT5G20220.1	5	+	2	1661	3.28699	7.76238	33.3069	25.5149	31.1337	0.00969779
AT1G20696.2	1	+	2	272	195.2	0.049505	189.406	9.66337	250.317	0.00627755
AT3G02290.1	3	+	0	541	3.74336	4.47525	47.9208	16.7525	44.9752	0.00762924
AT4G35230.1	4	-	3	358	3.69896	5.72277	92.5198	21.1683	94.4307	0.00748782
AT3G08730.1	3	-	4	516	3.45295	13.5743	795.505	46.8713	659.243	1.17981e-06
AT4G18070.1	4	+	2	261	5.11648	3.48515	74.604	17.8317	87.9653	0.00502986
AT3G19290.2	3	+	0	648	1.82286	40.0198	788.416	72.9505	712.475	0.000582667
AT4G33470.1	4	-	0	95	4.44537	11.8713	184.52	52.7723	252.644	0.000199517
AT3G60520.1	3	-	0	326	3.5622	6.28713	354.708	22.396	364.426	0.00360452
AT1G52320.3	1	+	3	367	2.62441	8.35644	135.564	21.9307	121.495	0.00695111
AT4G39540.1	4	+	4	74	7.88393	1.10891	20.797	8.74257	12.2079	0.00389385
AT2G28900.1	2	-	3	250	2.27689	80.3465	111.198	182.941	144.688	0.00264163
