# Supplementary material for: A KH-Domain RNA-Binding Protein Interacts with FIERY2/CTD Phosphatase-Like 1 and Splicing Factors and Is Important for Pre-mRNA Splicing in Arabidopsis
Source: PLoS Genet. 2013 Oct 17;9(10):e1003875. doi: 10.1371/journal.pgen.1003875 (PMC3798263; doi:10.1371/journal.pgen.1003875)
Supplement: Table S3 — List of genes with intron retention in the fry2-1 mutant. (XLSX) [file pgen.1003875.s011.xlsx]

## Sheet: Sheet1
Table S3 Table S3. List of genes with intron retention in the fry2-1 mutant
Gene_accession	Chromosome	Str	Intron position	Intron size	Intron_ratio(M/W)	Intron in the wild type	Exon in W	Intron in fry2-1	Exon in fry2-1	P value
AT3G53460.4	3	-	2	346	2.49596	9.80198	3309.28	24.4653	2336.75	0.000732158
AT1G16840.1	1	-	1	387	2.15852	52.0297	570.792	112.307	620.213	8.20533e-05
AT5G14740.4	5	+	0	751	4.74486	2.40594	244.936	11.4158	144.089	0.000765645
AT4G39090.1	4	-	0	280	1.80179	204.505	9305.94	368.475	10097.8	6.9164e-09
AT4G21910.3	4	-	5	3088	2.10019	66.604	270.985	139.881	341.158	0.00254262
AT5G42190.1	5	-	0	505	8.78571	1.94059	383.54	17.0495	396.188	0.000717741
AT3G01510.1	3	-	0	125	6.59804	1.0099	54.8317	6.66337	28.6436	0.00534729
AT1G09490.1	1	+	0	414	2.30124	23.9604	113.921	55.1386	128.322	0.00916341
AT4G21960.1	4	-	1	100	2.73657	7.74257	2724.06	21.1881	2180.3	0.00407978
AT1G76180.1	1	-	0	86	1.93193	95.8515	11797	185.178	13286.7	1.79411e-05
AT1G31330.1	1	-	0	262	2.20252	29.0396	10139.2	63.9604	7262.17	2.18487e-07
AT1G43160.1	1	+	0	95	2.1667	46.505	2957.62	100.762	3229.13	0.000114203
AT5G16030.2	5	+	3	1017	5.87081	2.06931	142.094	12.1485	84.5099	0.000461843
AT4G33470.1	4	-	2	95	2.70223	14.6634	83.1634	39.6238	87.5149	0.007518
AT1G78600.1	1	+	0	194	5.95294	1.68317	648.158	10.0198	524.282	0.00848816
AT1G11860.1	1	+	0	344	6.32143	1.66337	1589.35	10.5149	1209.79	0.0034733
AT3G14420.3	3	+	9	87	33.5	0.257426	593	8.62376	471.748	0.000695289
AT1G30380.1	1	+	1	76	4.16667	2.07921	2212.96	8.66337	1464.3	0.00942404
AT3G05880.1	3	-	0	413	2.08232	98.9901	2994.53	206.129	3936.22	0.000188039
AT5G10300.1	5	+	1	150	2.35825	31.9208	295.703	75.2772	342.347	0.00153657
AT1G16840.3	1	-	1	387	2.15852	52.0297	570.723	112.307	620.124	8.20533e-05
AT5G14740.4	5	+	6	256	3.70183	7.0396	346.455	26.0594	211.52	4.72364e-06
AT5G22860.1	5	-	3	216	1.83866	59.7723	256.396	109.901	290.411	0.00804019
AT1G67090.1	1	-	0	135	2.03609	34.5644	41835.3	70.3762	26388.8	8.40171e-09
AT1G42970.1	1	+	7	97	1.97101	8.88119	2611	17.505	1643.98	0.00459123
AT1G56220.4	1	+	1	462	2.35294	295.822	1592.5	696.05	2417.38	7.05555e-09
AT2G39800.1	2	-	1	91	3.39459	9.15842	708.772	31.0891	721.762	0.000658566
AT1G28330.5	1	-	1	226	2.32537	53.4653	842.391	124.327	723.802	1.65422e-09
AT5G22860.2	5	-	1	216	1.83866	59.7723	256.396	109.901	290.411	0.00804019
AT1G16840.4	1	-	0	387	2.15852	52.0297	764.901	112.307	876.084	0.000274825
AT3G14420.3	3	+	6	127	1.9098	17.6733	206.752	33.7525	162.767	0.00461728
AT3G09390.1	3	-	0	205	2.46418	52.7921	9153.89	130.089	11685	4.7144e-05
AT3G18780.2	3	+	0	442	3.74591	6.66337	1366.99	24.9604	1376.33	0.00201494
AT3G14420.2	3	+	8	87	33.5	0.257426	594.376	8.62376	472.817	0.00069671
AT1G75760.1	1	-	4	167	9.22581	1.53465	87.7228	14.1584	99.1238	0.00793683
AT1G48000.1	1	-	1	837	9.62422	3.18812	72.8614	30.6832	76.1238	1.11261e-05
AT2G39800.4	2	-	2	91	3.39459	9.15842	708.772	31.0891	721.762	0.000658566
AT5G38410.1	5	-	1	89	2.12222	9.80198	8157.34	20.802	4699.57	0.000546342
AT2G26980.5	2	-	3	488	2.25741	34.4257	179.045	77.7129	181.386	0.000323592
AT5G10450.1	5	-	2	264	5.84211	2.25743	1616.22	13.1881	1367.28	0.00269995
AT5G10450.4	5	-	2	264	5.84211	2.25743	1616.22	13.1881	1367.28	0.00269995
AT1G80040.2	1	-	2	258	1.99936	30.8317	413.931	61.6436	446.441	0.00836182
AT3G14420.6	3	+	5	127	1.9098	17.6733	206.752	33.7525	162.767	0.00461728
AT1G56220.3	1	+	0	174	2.58363	33.8614	794.045	87.4851	1110.58	0.00305095
AT4G26100.1	4	-	9	90	22.3409	0.435644	62.9802	9.73267	78.0297	0.00536864
AT4G38810.2	4	-	3	1530	2.91968	17.2574	641.703	50.3861	587.728	1.55696e-05
AT1G56220.4	1	+	0	174	2.58363	33.8614	796.208	87.4851	1114.22	0.00305406
AT3G15110.1	3	-	1	374	6.28992	2.35644	54.802	14.8218	45.7624	0.00120749
AT1G73390.2	1	-	10	327	2.6284	53.4752	409.683	140.554	697.054	0.0092454
AT3G54920.1	3	+	0	81	2.13803	6.74257	795.46	14.4158	450.559	0.00561284
AT4G25660.1	4	+	0	370	5.49412	5.0495	132.52	27.7426	186.564	0.00254114
AT4G17100.1	4	-	0	100	11.6296	1.60396	174.183	18.6535	205.668	0.00103554
AT1G07420.2	1	+	0	646	4.56757	6.59406	103.723	30.1188	101.163	0.000297404
AT1G20696.1	1	+	5	227	5.3472	5.47525	282.376	29.2772	401.248	0.00188856
AT2G33830.2	2	-	1	105	6.05639	2.63366	849.955	15.9505	959.881	0.00911027
AT5G67580.1	5	-	4	415	4.38686	5.42574	52.8218	23.802	59.7079	0.00526037
AT2G46820.2	2	+	4	257	2.21388	13.8416	265.267	30.6436	196.342	0.000850376
AT5G25280.2	5	+	0	96	4.52662	71.4059	2193.76	323.228	6854.68	0.00453679
AT1G67090.2	1	-	1	105	1.937	7.38614	16736.2	14.3069	9619.92	0.00577374
AT3G06080.1	3	-	1	924	4.46543	8.0198	290.292	35.8119	240.287	2.50324e-06
AT4G39800.1	4	-	7	80	3.44713	6.55446	297.757	22.5941	273.574	0.00236075
AT5G63135.1	5	-	0	887	5.21397	2.26733	89.2327	11.8218	76.1931	0.00481321
AT3G14420.1	3	+	9	87	33.5	0.257426	594.376	8.62376	472.817	0.00069671
AT3G23810.1	3	-	0	200	2.59405	15.6337	3077.79	40.5545	2715.57	0.000158464
AT2G42200.1	2	+	0	646	3.65966	9.42574	80.6733	34.495	72.9505	0.000234285
AT4G00810.1	4	-	1	344	2.34389	9.06931	220.634	21.2574	154.95	0.00344876
AT5G09650.1	5	-	4	455	16.2368	0.376238	319.584	6.10891	245.48	0.0069747
AT3G19970.1	3	+	0	619	3.50841	5.29703	17.203	18.5842	11.3465	0.00510489
AT5G23450.1	5	-	1	558	10.1698	1.0495	514.361	10.6733	538.109	0.00636875
AT4G03520.1	4	-	0	909	1.89463	23.7723	1806.98	45.0396	1667.22	0.00496577
AT1G22920.1	1	-	1	525	7.16062	1.91089	11.8911	13.6832	9.07426	0.00734348
AT3G01280.1	3	+	0	498	11.1773	2.0099	191.757	22.4653	187.267	2.83793e-05
AT1G51200.3	1	+	1	930	1.86925	39.1485	1151.94	73.1782	1184.46	0.00267382
AT2G39730.2	2	-	0	112	1.89312	32.2376	8234.56	61.0297	4871.14	3.57168e-08
AT3G56010.1	3	+	0	292	3.68528	5.85149	423.351	21.5644	421.906	0.00333617
AT5G63770.2	5	+	4	348	7.0049	2.0198	25.5248	14.1485	23.599	0.00783431
AT2G26980.4	2	-	5	488	2.25741	34.4257	179.045	77.7129	181.386	0.000323592
AT4G33760.1	4	-	13	324	2.58891	6.06931	58.2129	15.7129	37.9703	0.00808223
AT1G27600.1	1	-	2	523	4.63548	3.06931	298.109	14.2277	285.134	0.00662179
AT2G13360.2	2	-	3	303	2.08432	31	3244.88	64.6139	2744.89	2.82565e-05
AT5G14740.3	5	+	0	751	4.74486	2.40594	244.936	11.4158	144.089	0.000765645
AT1G54260.1	1	+	6	81	67.7	0.19802	44.1386	13.4059	69.1881	0.00405944
AT1G29670.1	1	+	2	470	2.94286	6.93069	369.787	20.396	323.297	0.00561346
AT5G26990.1	5	+	3	249	18.7021	0.930693	80.2129	17.4059	130.178	0.00414678
AT2G26980.2	2	-	5	488	2.25741	34.4257	179.045	77.7129	181.386	0.000323592
AT4G21910.1	4	-	6	3088	2.10019	66.604	270.985	139.881	341.733	0.00322919
AT1G30200.2	1	+	0	339	2.14188	24.495	656.455	52.4653	618.713	0.000857302
AT3G14420.5	3	+	6	127	1.9098	17.6733	206.752	33.7525	162.767	0.00461728
AT1G22700.1	1	-	1	251	3.44713	6.55446	249.614	22.5941	197.52	0.000571517
AT2G23760.3	2	-	1	1157	156.4	0.049505	52.5446	7.74257	45.8762	0.00591131
AT1G22700.2	1	-	1	251	3.44713	6.55446	248.911	22.5941	196.95	0.000568196
AT1G01170.1	1	-	1	204	6.77143	1.38614	69.4208	9.38614	55.1535	0.00679028
AT4G00810.2	4	-	1	344	2.34389	9.06931	220.634	21.2574	154.95	0.00344876
AT5G23450.3	5	-	1	558	10.1698	1.0495	514.361	10.6733	538.109	0.00636875
AT2G23760.2	2	-	1	1157	156.4	0.049505	52.5446	7.74257	45.8762	0.00591131
AT1G43850.2	1	+	0	379	2.57932	20.7822	278.163	53.604	335.53	0.00443689
AT1G36070.2	1	-	5	1213	5.01102	9.88119	14.5347	49.5149	11.297	0.000234494
AT4G17100.1	4	-	1	106	5.15676	3.66337	362.322	18.8911	415.95	0.00540041
AT1G80920.1	1	-	1	87	4.3894	8.59406	1910.24	37.7228	2336.06	0.000315053
AT1G10570.2	1	+	0	356	2.42071	33.6535	51.3762	81.4653	47.4059	0.00119188
AT5G13710.2	5	-	11	591	9.28767	1.44554	45.495	13.4257	38.0792	0.00102377
AT3G53460.3	3	-	2	409	2.24016	12.0792	3308.14	27.0594	2335.45	0.000525368
AT4G31780.2	4	+	0	448	1.99963	27.0792	1036.35	54.1485	879.733	0.000253432
AT3G13674.1	3	-	0	397	22.3137	1.0099	15.1287	22.5347	14.8119	0.000225711
AT3G05900.1	3	-	0	424	6.25581	2.55446	636.366	15.9802	444.094	0.000201128
AT3G23490.1	3	-	1	530	7.18225	4.12871	73.4158	29.6535	85.9554	0.000175972
AT4G03060.1	4	-	0	388	5.84106	1.49505	1654.41	8.73267	1169.35	0.00229025
AT2G46330.1	2	-	0	156	3.82759	3.44554	288.02	13.1881	249.47	0.00892629
AT2G46820.1	2	+	3	257	2.21388	13.8416	265.267	30.6436	196.342	0.000850376
AT3G05350.1	3	-	11	3259	1.84072	240.505	85.9505	442.703	70.3663	7.08338e-06
AT3G14420.4	3	+	9	87	33.5	0.257426	594.376	8.62376	472.817	0.00069671
AT5G20180.1	5	+	0	303	31.5405	0.366337	44.7723	11.5545	42.495	0.000402184
AT1G18650.1	1	-	2	342	7.15686	2.0198	39.7822	14.4554	40.1683	0.00587835
AT5G16030.1	5	+	3	1017	5.87081	2.06931	142.139	12.1485	84.5396	0.000461843
AT5G14740.2	5	+	6	256	3.70183	7.0396	346.455	26.0594	211.52	4.72364e-06
AT1G80040.1	1	-	2	258	1.99936	30.8317	413.96	61.6436	446.441	0.00836182
AT4G25370.1	4	+	2	748	4.94125	7.92079	189.257	39.1386	151.723	5.97833e-07
AT1G20090.1	1	+	0	297	2.56098	8.11881	143.059	20.7921	120.059	0.00987815
AT1G79040.1	1	+	2	96	1.98842	9.40594	6054.38	18.703	4446.13	0.00723447
AT1G28330.3	1	-	0	226	2.32537	53.4653	1790.83	124.327	1818.61	2.7971e-07
AT1G08380.1	1	-	0	216	4.36398	2.58416	6699.9	11.2772	4304.07	0.00413744
AT3G11800.1	3	+	0	564	4.86234	3.81188	110.767	18.5347	119.847	0.00718224
AT1G16880.1	1	+	0	380	3.35903	4.49505	505.218	15.099	415.98	0.00428859
AT3G26740.1	3	+	1	84	2.88384	34.4356	2408.03	99.3069	3372.8	0.000164851
AT3G08730.1	3	-	1	83	10.9391	1.13861	329.876	12.4554	319.47	0.00313704
AT2G37220.1	2	-	2	270	2.14336	16.9208	2439.56	36.2673	1787.74	0.000222939
AT2G46080.1	2	-	0	519	3.83725	10.5248	943.683	40.3861	1196.64	0.00142941
AT2G31400.1	2	-	0	339	1.91804	21.0198	719.347	40.3168	671.505	0.00879031
AT5G51400.1	5	-	2	250	7.24828	1.43564	77.4554	10.4059	66.5297	0.00462728
AT4G07990.2	4	-	2	570	24.8235	1.0099	61.0891	25.0693	68.0396	1.2602e-05
AT4G35080.1	4	+	0	530	3.81434	5.38614	331.881	20.5446	399.708	0.00855123
AT1G27600.2	1	-	3	523	4.63548	3.06931	298.109	14.2277	285.134	0.00662179
AT4G37270.1	4	-	6	361	5.67157	6.05941	76.9505	34.3663	83.5198	0.000128532
AT5G20220.2	5	+	2	1661	4.73342	7.76238	33.3069	36.7426	35.1683	0.00123944
AT3G26740.1	3	+	0	82	2.80324	60.4356	7130.25	169.416	10581.4	1.23807e-05
AT5G23450.2	5	-	1	558	10.1698	1.0495	514.361	10.6733	538.109	0.00636875
AT1G16880.2	1	+	0	380	3.35903	4.49505	502.317	15.099	414.569	0.00433647
AT1G08110.2	1	+	0	600	78.6429	0.554455	84.495	43.604	92.2772	6.66966e-10
AT5G14740.2	5	+	7	136	4.10923	6.43564	626.223	26.4455	414.673	3.72824e-06
AT2G45820.1	2	-	2	689	4.21088	14.5545	336.559	61.2871	332.386	2.08481e-07
AT3G18780.1	3	+	0	442	3.74591	6.66337	1366.8	24.9604	1376.33	0.00201494
AT4G11800.1	4	-	14	803	9.34867	4.08911	136.45	38.2277	234.391	0.000227009
AT5G14740.3	5	+	6	256	3.70183	7.0396	346.455	26.0594	211.52	4.72364e-06
AT5G14740.5	5	+	1	1310	3.31991	21.1386	361.589	70.1782	205.703	3.75829e-13
AT4G35100.2	4	+	1	258	4.69091	2.72277	1363.33	12.7723	1151.59	0.00504799
AT1G11860.2	1	+	0	347	5.5	1.94059	1589.12	10.6733	1209.56	0.0034733
AT5G13330.1	5	+	0	1438	2.94707	14.0297	503.777	41.3465	499.282	0.000433416
AT1G13190.1	1	+	0	553	2.40571	34.6535	995.059	83.3663	888.277	9.43155e-07
AT4G35100.1	4	+	1	258	4.69091	2.72277	1363.33	12.7723	1151.59	0.00504799
AT5G09672.1	5	-	0	730	3.90682	4.35644	499.312	17.0198	476.272	0.00366236
AT4G20300.1	4	+	1	885	2.65677	10.6733	274.025	28.3564	267.149	0.00762188
AT1G20696.2	1	+	5	228	4.43296	7.08911	285.213	31.4257	405.257	0.00584081
AT3G53460.2	3	-	1	409	2.24016	12.0792	3308.14	27.0594	2335.45	0.000525368
AT1G09795.1	1	+	8	93	10.192	1.23762	54.6386	12.6139	62.8614	0.00401018
AT1G68490.1	1	+	0	221	27.1364	0.435644	308.322	11.8218	275.827	0.000143642
AT1G15030.1	1	+	4	152	7.30303	1.30693	44.3119	9.54455	40.8416	0.00902014
AT5G06290.1	5	+	4	118	4.24913	2.86139	227.381	12.1584	149.332	0.00246974
AT5G10450.2	5	-	2	264	5.84211	2.25743	1616.22	13.1881	1367.28	0.00269995
AT4G28025.1	4	-	3	720	4.32632	3.76238	76.9406	16.2772	61.8069	0.00365015
AT4G17100.1	4	-	2	95	3.07592	9.12871	367.866	28.0792	415.649	0.0068325
AT5G14740.3	5	+	7	136	4.10923	6.43564	633.327	26.4455	419.366	3.68169e-06
AT5G38410.2	5	-	1	89	2.12222	9.80198	8157.34	20.802	4699.57	0.000546342
AT5G66070.2	5	+	0	118	2.54283	20.2277	134.782	51.4356	118.55	0.000250688
AT3G13570.1	3	-	2	724	1.85881	61.8515	52.5891	114.97	44.3713	0.00209339
AT4G36780.1	4	-	0	425	2.39552	9.28713	1082.72	22.2475	943.634	0.00999397
AT3G08730.1	3	-	2	88	11.9677	0.920792	306.431	11.0198	300.792	0.00590602
AT3G55740.2	3	+	0	632	5.62207	8.43564	179.663	47.4257	274.485	0.000175644
AT4G37270.1	4	-	2	83	5.81061	2.61386	185.896	15.1881	181.347	0.00641782
AT5G30490.2	5	+	2	1276	8.29665	2.06931	66.6881	17.1683	64.1238	0.000934985
AT4G40030.1	4	-	2	462	2.65979	44.6436	94.7327	118.743	135.46	0.00544065
AT1G22920.2	1	-	0	525	7.16062	1.91089	56.302	13.6832	50.9802	0.00288619
AT1G04430.1	1	+	0	460	3.2921	5.76238	161.332	18.9703	139.658	0.00597955
AT1G73470.3	1	+	3	244	44.0833	0.475248	38.1485	20.9505	22.8317	1.91964e-07
AT2G38170.2	2	-	0	719	2.02067	73.7723	848.842	149.069	993.054	0.000263225
AT3G14420.5	3	+	9	87	33.5	0.257426	594.376	8.62376	472.817	0.00069671
AT5G63780.1	5	+	0	874	2.32309	171.366	508.738	398.099	645.421	1.89701e-08
AT5G67488.1	5	+	0	274	3.32806	28.1881	230.842	93.8119	346.594	0.000416399
AT1G17745.2	1	+	0	1550	4.52069	5.74257	621.584	25.9604	661.985	0.000956059
AT5G61530.2	5	+	0	341	3.11458	18.4059	103.54	57.3267	141.01	0.00424205
AT5G66070.1	5	+	1	86	3.20545	4	95.1238	12.8218	70.0792	0.00962727
AT1G80920.1	1	-	0	106	4.21329	9.23762	1917.96	38.9208	2284.28	0.000191662
AT5G58730.1	5	-	0	635	2.44191	21.7327	268.153	53.0693	286.817	0.00198102
AT1G51200.1	1	+	1	930	1.86925	39.1485	1151.94	73.1782	1184.07	0.00267382
AT4G20300.2	4	+	1	885	2.65677	10.6733	274.025	28.3564	267.149	0.00762188
AT5G12130.1	5	+	1	147	10.5389	1.91089	41.2376	20.1386	36.9703	0.000198222
AT1G54410.1	1	-	0	264	3.14081	15.8911	7304.87	49.9109	9625.31	0.00173218
AT4G37300.1	4	+	0	80	2.77843	6.70297	705.807	18.6238	587.574	0.00845224
AT5G38410.3	5	-	1	89	2.12222	9.80198	8157.95	20.802	4700.97	0.000546615
AT2G26980.1	2	-	4	488	2.25741	34.4257	179.045	77.7129	181.386	0.000323592
AT4G17040.1	4	-	0	770	9.05109	1.35644	270.767	12.2772	257.97	0.00158552
AT1G08110.4	1	+	1	600	78.6429	0.554455	55.4109	43.604	51.4802	2.50681e-10
AT4G25050.1	4	+	2	193	2.11199	6.27723	477.302	13.2574	266.569	0.00635365
AT1G67800.3	1	-	10	394	3.15995	15.7228	67.1188	49.6832	88.396	0.00962484
AT3G08730.1	3	-	0	126	10.5749	2.44554	349.584	25.8614	314.416	7.48211e-07
AT2G15890.2	2	-	1	83	19.1867	0.742574	251.465	14.2475	277.124	0.00121868
AT1G31910.1	1	+	0	1056	3.51083	22.8515	34.099	80.2277	46.2574	0.00395568
AT1G49240.1	1	+	0	459	11.1569	4.0396	234.396	45.0693	225.95	1.57692e-09
AT2G33845.1	2	+	0	382	948	0.00990099	133.817	9.38614	133.47	0.00352426
AT1G36070.1	1	-	5	1213	5.01102	9.88119	14.5347	49.5149	11.297	0.000234494
AT5G16030.3	5	+	3	1017	5.87081	2.06931	142.257	12.1485	84.7723	0.000461843
AT5G03160.1	5	+	0	325	4.23203	3.0297	119.248	12.8218	106.262	0.00933495
AT2G38170.1	2	-	0	719	2.02067	73.7723	848.842	149.069	993.054	0.000263225
AT5G41340.1	5	-	0	431	4.02621	10.198	77.6485	41.0594	117.772	0.00830375
AT2G37640.1	2	-	0	786	3.20606	11.7723	135.634	37.7426	167.342	0.00538921
AT5G07370.2	5	+	0	728	2.14761	31.8614	261.604	68.4257	270.653	0.00153923
AT5G54160.1	5	+	0	805	2.72934	16.5347	1389.18	45.1287	1487.49	0.00117739
AT4G23180.1	4	+	4	135	36.7143	0.207921	105.54	7.63366	71.8713	0.000950392
AT1G07280.3	1	+	1	827	2.01883	32.604	1222.72	65.8218	1131.64	0.000299399
AT5G38420.1	5	-	1	89	2.9267	3.78218	2390.72	11.0693	1188.06	0.00178392
AT3G44890.1	3	+	5	247	35.8824	0.168317	275.356	6.0396	225.772	0.00886078
AT1G11790.1	1	+	0	1462	6.94522	7.0495	245.545	48.9604	198.985	4.27613e-10
AT5G66070.1	5	+	0	118	2.54283	20.2277	134.782	51.4356	118.55	0.000250688
AT4G17100.2	4	-	2	95	3.07592	9.12871	367.866	28.0792	415.649	0.0068325
AT5G14740.1	5	+	7	136	4.10923	6.43564	626.223	26.4455	414.673	3.72824e-06
AT4G34412.1	4	-	2	399	9.76546	15.3663	19.2178	150.059	42.2277	0.000107447
AT4G33520.1	4	+	2	582	2.4767	15.7228	75.9604	38.9406	62.104	0.00134149
AT4G35080.2	4	+	0	530	3.81434	5.38614	232.708	20.5446	271.658	0.00781586
AT1G10570.1	1	+	0	353	2.43232	33.2079	51.505	80.7723	47.703	0.000754915
AT5G14740.5	5	+	0	751	4.74486	2.40594	244.936	11.4158	144.089	0.000765645
AT5G14740.1	5	+	6	256	3.70183	7.0396	346.455	26.0594	211.52	4.72364e-06
AT3G55740.1	3	+	0	618	6.3901	6.80198	180.723	43.4653	277.139	0.000303438
AT5G04750.1	5	+	0	671	3.4326	6.31683	144.495	21.6832	127.624	0.00235708
AT3G14420.6	3	+	8	87	33.5	0.257426	594.376	8.62376	472.817	0.00069671
AT3G61470.1	3	+	0	323	3.98336	6.54455	2293	26.0693	1519.45	7.47207e-06
AT3G02730.1	3	-	1	309	2.07214	17.8416	705.624	36.9703	497.342	0.000220683
AT3G05850.1	3	-	1	727	11.549	1.0099	27.2129	11.6634	20.7475	0.00175891
AT2G41430.5	2	+	0	209	1.81767	58.0495	4647.09	105.515	4411.94	5.28765e-05
AT1G49240.1	1	+	2	95	21.1341	0.811881	1749.66	17.1584	1852.53	0.000158936
AT3G46000.1	3	-	1	584	1.88008	60.6832	329.406	114.089	369.431	0.00379541
AT4G16680.1	4	-	0	228	1.85065	68.1485	246.995	126.119	285.208	0.00675009
AT1G49240.1	1	+	3	106	12.6807	1.17822	1539.14	14.9406	1630.1	0.000555319
AT5G58560.1	5	+	0	802	12.1569	1.0099	89.703	12.2772	97.3267	0.00705794
AT1G73470.1	1	+	3	244	44.0833	0.475248	38.1485	20.9505	22.8317	1.91964e-07
AT1G56220.3	1	+	1	457	2.36969	288.149	1594.75	682.822	2421.93	5.23501e-09
AT5G14740.2	5	+	1	1305	3.36211	20.6436	367.505	69.4059	209.153	6.91546e-13
AT5G47570.1	5	-	0	1258	3.90759	21.6436	201.96	84.5743	165.139	1.63149e-10
AT3G05700.1	3	-	3	567	5.26961	4.0396	30.6089	21.2871	32.8069	0.0071871
AT5G21940.1	5	-	0	112	2.63364	10.8911	2351.97	28.6832	2115.35	0.00210497
AT1G56220.2	1	+	0	174	2.58363	33.8614	796.213	87.4851	1114.24	0.00305406
AT1G12900.3	1	-	2	192	6.90435	1.13861	1561.94	7.86139	959.297	0.00266532
AT4G31780.1	4	+	0	448	1.99963	27.0792	1036.35	54.1485	879.733	0.000253432
AT2G35370.1	2	+	2	88	3.87569	3.58416	901.678	13.8911	782.866	0.00881442
AT4G09000.2	4	+	3	560	2.83528	19.4752	442.465	55.2178	519.53	0.000634888
AT1G31910.2	1	+	0	1056	3.51083	22.8515	34.0891	80.2277	46.2475	0.00395568
AT3G16140.1	3	-	1	217	13.5196	1.0099	803.832	13.6535	627.203	9.26637e-05
AT1G08110.1	1	+	2	600	78.6429	0.554455	55.4109	43.604	51.4802	2.50681e-10
AT1G30200.1	1	+	0	350	2.10228	25.6535	655.856	53.9307	617.901	0.00114356
AT5G38710.1	5	+	0	872	15.5641	1.15842	79.4604	18.0297	84.0347	0.00016157
AT2G19260.1	2	+	0	901	4.61765	5.0495	105.183	23.3168	120.203	0.00412127
AT2G33620.4	2	+	0	688	2.91178	21.7723	52.8465	63.396	53.198	0.000980002
AT2G26980.3	2	-	5	488	2.25741	34.4257	179.045	77.7129	181.386	0.000323592
AT4G36010.1	4	-	0	598	2.98565	13.802	796.817	41.2079	890.688	0.00143035
AT3G06080.2	3	-	2	924	4.46543	8.0198	290.292	35.8119	240.287	2.50324e-06
AT4G17100.2	4	-	0	100	11.6296	1.60396	147.738	18.6535	179.257	0.00105006
AT1G76180.2	1	-	1	86	1.93193	95.8515	11723.1	185.178	13198.3	1.79226e-05
AT1G07280.1	1	+	1	827	2.01883	32.604	1222.72	65.8218	1131.64	0.000299399
AT5G09670.2	5	-	0	730	3.90682	4.35644	499.302	17.0198	476.262	0.00366236
AT5G43670.1	5	-	0	323	9.5679	2.40594	274.629	23.0198	432.342	0.00119595
AT5G13710.1	5	-	11	591	9.28767	1.44554	43.5396	13.4257	35.1337	0.000865372
AT1G73390.2	1	-	11	409	6.06611	17.8218	159.861	108.109	205.213	5.48867e-10
AT1G28330.2	1	-	1	226	2.32537	53.4653	886.683	124.327	782.069	3.31972e-09
AT4G09000.1	4	+	2	798	2.63426	25.2574	623.624	66.5347	732.114	0.000470328
AT1G20696.3	1	+	5	227	5.3472	5.47525	285.074	29.2772	405.257	0.00189115
AT1G78600.2	1	+	0	194	5.95294	1.68317	648.579	10.0198	524.723	0.00849975
AT2G33430.1	2	+	2	1102	2.00378	10.4851	212.351	21.0099	153.718	0.00768091
AT1G10590.3	1	-	1	323	4.18065	3.06931	381.139	12.8317	316.342	0.00482477
AT3G53460.1	3	-	2	409	2.24016	12.0792	3308.14	27.0594	2335.45	0.000525368
AT2G39800.3	2	-	2	91	3.39459	9.15842	708.772	31.0891	721.762	0.000658566
AT5G67220.1	5	-	0	296	13.8824	1.0099	283.406	14.0198	261.059	0.000371708
AT5G63770.1	5	+	4	348	7.0049	2.0198	25.5248	14.1485	23.599	0.00783431
AT1G68190.1	1	+	1	282	6.93805	1.11881	60.9208	7.76238	36.4554	0.00356207
AT5G61530.1	5	+	0	341	3.11458	18.4059	103.54	57.3267	141.01	0.00424205
AT2G35370.1	2	+	1	145	2.12787	21.1386	709.381	44.9802	616.094	0.000598325
AT4G07990.1	4	-	2	570	24.8235	1.0099	61.0891	25.0693	68.0396	1.2602e-05
AT5G38420.1	5	-	0	139	5.82427	2.36634	5576	13.7822	2936.74	1.90708e-05
AT1G22700.3	1	-	1	251	3.44713	6.55446	248.911	22.5941	196.95	0.000568196
AT1G29070.1	1	+	0	797	2.02517	26.7525	1193.74	54.1782	884.728	2.89914e-05
AT3G14420.4	3	+	6	127	1.9098	17.6733	206.752	33.7525	162.767	0.00461728
AT4G36010.2	4	-	1	598	2.98565	13.802	795.198	41.2079	888.05	0.00142604
AT1G08110.3	1	+	1	600	78.6429	0.554455	55.4109	43.604	51.4802	2.50681e-10
AT2G47170.1	2	+	0	472	3.03691	8.58416	404.327	26.0693	415.153	0.00867388
AT5G14740.4	5	+	1	1310	3.31991	21.1386	361.589	70.1782	205.703	3.75829e-13
AT5G54855.1	5	+	0	908	4.04339	9.35644	91.6733	37.8317	136.198	0.00734748
AT5G30490.1	5	+	2	1276	8.29665	2.06931	66.7277	17.1683	65.1287	0.000966862
AT5G14740.1	5	+	1	1310	3.31991	21.1386	361.589	70.1782	205.703	3.75829e-13
AT5G20220.1	5	+	2	1661	4.73342	7.76238	33.3069	36.7426	35.1683	0.00123944
AT1G12900.2	1	-	2	192	6.90435	1.13861	1630.69	7.86139	1001.92	0.00267087
AT4G21960.1	4	-	2	120	4.53586	4.9703	3081.22	22.5446	2482.75	7.10011e-05
AT2G15890.1	2	-	0	83	19.1867	0.742574	1323.06	14.2475	1478.52	0.00122992
AT4G17100.2	4	-	1	106	5.15676	3.66337	362.322	18.8911	415.95	0.00540041
AT5G07100.1	5	+	1	78	9.53476	1.85149	54.6782	17.6535	75.3762	0.00566402
AT2G23760.1	2	-	1	1157	156.4	0.049505	52.5446	7.74257	45.8762	0.00591131
AT3G62550.1	3	+	1	224	3.74786	10.4059	237.946	39	286.347	0.000762018
AT1G73390.4	1	-	10	409	6.06611	17.8218	174.941	108.109	232.891	1.50292e-09
AT5G64880.1	5	+	0	1005	4.62203	7.91089	153.48	36.5644	180.569	0.000326147
AT3G08730.1	3	-	4	516	8.48505	13.5743	795.505	115.178	765.554	1.74042e-20
AT5G14740.4	5	+	7	136	4.10923	6.43564	626.223	26.4455	414.673	3.72824e-06
AT1G67090.1	1	-	1	105	1.937	7.38614	16800.9	14.3069	9659.68	0.00578078
AT5G24530.1	5	+	1	2250	3.82775	18.9109	247.158	72.3861	436.005	0.00332207
AT5G14740.5	5	+	6	256	3.70183	7.0396	346.455	26.0594	211.52	4.72364e-06
AT1G73390.3	1	-	11	409	6.06611	17.8218	174.941	108.109	232.891	1.50292e-09
AT5G07370.3	5	+	0	381	2.16494	22.0297	260.51	47.6931	275.342	0.00727638
AT2G39800.2	2	-	1	91	3.39459	9.15842	708.772	31.0891	721.762	0.000658566
AT4G33470.1	4	-	4	157	7.73731	3.31683	28.6436	25.6634	35.9802	0.000987726
AT3G20330.1	3	-	4	445	18.8837	0.425743	134.525	8.0396	136.139	0.00726359
AT5G14740.1	5	+	0	751	4.74486	2.40594	244.936	11.4158	144.089	0.000765645
AT1G07280.2	1	+	1	827	2.01883	32.604	1222.26	65.8218	1130.63	0.000299265
AT3G14420.1	3	+	6	127	1.9098	17.6733	206.752	33.7525	162.767	0.00461728
AT4G33470.1	4	-	0	95	3.64637	11.8713	184.52	43.2871	238.416	0.00202187
AT5G10450.3	5	-	1	264	5.84211	2.25743	1616.22	13.1881	1367.28	0.00269995
AT2G42740.1	2	+	2	345	7.91176	1.0099	24.8218	7.9901	14.802	0.00812376
AT3G14420.2	3	+	5	127	1.9098	17.6733	206.752	33.7525	162.767	0.00461728
AT4G05320.1	4	+	1	227	2.60166	58.3861	9050.89	151.901	7709.54	1.57312e-14
AT5G14740.5	5	+	7	136	4.10923	6.43564	633.327	26.4455	419.366	3.68169e-06
AT1G28330.2	1	-	0	161	1.92924	77.5149	1076.09	149.545	1185.43	0.000119567
AT1G07420.1	1	+	0	646	4.56757	6.59406	66.4356	30.1188	62.7525	0.000596953
AT1G52320.3	1	+	3	367	3.00592	8.35644	135.564	25.1188	144.04	0.00925351
AT1G73470.2	1	+	2	244	44.0833	0.475248	38.1485	20.9505	22.8317	1.91964e-07
AT1G17745.1	1	+	0	1856	3.39758	9.81188	1181.58	33.3366	1289.4	0.00172769
AT1G56220.1	1	+	0	174	2.58363	33.8614	794.05	87.4851	1110.6	0.00305095
AT1G12900.1	1	-	2	192	6.90435	1.13861	1630.67	7.86139	1001.82	0.00267087
AT3G46630.1	3	-	1	396	4.93425	3.61386	108.817	17.8317	98.3366	0.00281789
AT4G28750.1	4	-	1	404	2.69065	5.50495	1376.48	14.8119	777.559	0.00205494
AT5G14740.3	5	+	1	1310	3.31991	21.1386	361.589	70.1782	205.703	3.75829e-13
AT3G48140.1	3	+	1	404	2.81176	8.41584	815.728	23.6634	844.866	0.00709307
AT1G11790.2	1	+	0	1462	6.94522	7.0495	245.545	48.9604	198.985	4.27613e-10
AT1G56220.1	1	+	1	466	2.35425	296.99	1590.33	699.188	2413.74	5.99021e-09
AT2G28900.1	2	-	3	250	2.74997	80.3465	111.198	220.95	157.792	0.000260002
AT5G04490.1	5	+	0	411	3.91256	4.41584	140.99	17.2772	106.381	0.000998882
AT3G55970.1	3	-	0	840	2.34639	41.1881	260.663	96.6436	358.856	0.00714327
AT1G23860.4	1	-	1	216	6.27465	1.40594	100.099	8.82178	75.7426	0.00598718
AT1G51200.2	1	+	0	930	1.86925	39.1485	948.465	73.1782	965.48	0.0025062
AT2G13360.1	2	-	3	298	3.05159	15.5446	3253.02	47.4356	2753.85	5.27356e-06
AT5G14740.2	5	+	0	751	4.74486	2.40594	250.851	11.4158	147.54	0.000776284
AT1G56220.2	1	+	1	453	2.3684	286.98	1596.92	679.683	2425.56	6.19809e-09
AT4G24500.3	4	+	1	519	100	1	95.5248	16.3564	108.079	0.000644674
AT4G21670.1	4	+	7	99	100	1	64.6386	93.3564	401.559	6.88889e-05
AT1G24610.1	1	-	2	200	100	1	132.762	16.1386	119.728	0.000182137
AT2G36410.1	2	+	0	351	100	1	234.817	10.1485	204.183	0.00410014
AT4G24500.2	4	+	1	519	100	1	80.0842	16.3564	90.9752	0.000694817
AT4G24500.1	4	+	1	519	100	1	96.1881	16.3564	108.218	0.000644674
AT2G26540.1	2	-	0	130	100	1	117.649	12.1584	145.193	0.00832024
AT2G36410.3	2	+	0	351	100	1	235.371	10.1485	204.837	0.00416143
AT2G36410.2	2	+	0	351	100	1	234.817	10.1485	204.183	0.00410014
AT2G25080.1	2	+	2	417	100	1	242.119	6.69307	140.074	0.0053704
