# Supplementary material for: A KH-Domain RNA-Binding Protein Interacts with FIERY2/CTD Phosphatase-Like 1 and Splicing Factors and Is Important for Pre-mRNA Splicing in Arabidopsis
Source: PLoS Genet. 2013 Oct 17;9(10):e1003875. doi: 10.1371/journal.pgen.1003875 (PMC3798263; doi:10.1371/journal.pgen.1003875)
Supplement: Table S4 — List of genes with intron retention in the hos5-1 fry2-1 double mutant. (XLSX) [file pgen.1003875.s012.xlsx]

## Sheet: Sheet1
Table S4 List of genes with intron retention in the hos5-1 fry2-1 double mutant
Gene_accession	Chromosome	Str	Inton_position	Intron size	Intron_ratio(M/W)	Intron in the wild type	Exon in the wild type	Intron in hos5-1 fry2-1	Exon in hos1 fry2-1 double mutant	P value
AT1G20620.5	1	+	1	154	6.33333	1.87129	3530.26	11.8515	2937.84	0.00260263
AT5G08750.1	5	+	0	672	3.64989	4.32673	309.485	15.7921	282.554	0.00543361
AT5G22050.2	5	+	0	428	5.62162	2.19802	36.4653	12.3564	24.5	0.00257925
AT3G11450.1	3	-	0	437	20	0.643564	916.411	12.8713	776.762	0.000499562
AT2G18710.1	2	-	0	105	9.16981	2.62376	221.495	24.0594	197.089	1.45312e-05
AT5G63310.1	5	-	0	292	148.75	0.039604	376.99	5.89109	241.55	0.00376201
AT5G19330.1	5	-	10	420	454	0.019802	60.1089	8.9901	54.4257	0.00292191
AT1G59740.1	1	+	2	1354	2.58075	6.37624	294.54	16.4554	206.926	0.00405226
AT1G73470.1	1	+	5	84	126.5	0.0594059	25.0396	7.51485	25.2178	0.00780768
AT2G40765.1	2	+	0	606	1.88072	48.0594	281.629	90.3861	281.223	0.0012236
AT1G04300.1	1	-	5	464	9.10177	2.23762	147.723	20.3663	165.505	0.00052906
AT5G14740.4	5	+	0	751	5.30628	3.78218	178.842	20.0693	93.1683	3.13197e-06
AT3G59470.2	3	-	1	394	3.86417	19.5347	64.7178	75.4851	111.396	0.00891971
AT4G18040.1	4	-	3	442	183.6	0.049505	237.297	9.08911	218.975	0.00150913
AT2G44860.1	2	-	2	389	116.625	0.0792079	110.574	9.23762	101.876	0.00329998
AT2G39130.1	2	-	7	466	41	0.148515	106.98	6.08911	76.5891	0.00625589
AT3G05270.2	3	-	3	241	6.40909	1.30693	31.7327	8.37624	19.7624	0.0085367
AT5G12130.1	5	+	0	110	5.44218	2.91089	64.203	15.8416	57.5149	0.00291558
AT4G39030.1	4	+	0	589	3.62031	42.7921	407.198	154.921	829.891	0.00165759
AT3G49680.1	3	+	2	651	2.01393	10.6634	170.683	21.4752	115.644	0.00800739
AT4G37980.1	4	+	2	210	2.84047	66.8416	2774.99	189.861	1631.55	3.0055e-31
AT2G39800.1	2	-	4	180	3.04911	13.9109	744.634	42.4158	948.381	0.00567228
AT5G42080.3	5	-	6	251	3.91837	3.88119	187.673	15.2079	143.53	0.00345783
AT5G46910.1	5	+	0	648	4.84257	10.1881	122.906	49.3366	200.302	0.00163801
AT1G62660.1	1	+	1	779	2.46952	10.396	235.099	25.6733	199.317	0.00282792
AT1G11370.1	1	-	0	1383	8.30147	4.0396	7.97525	33.5347	5.9802	0.00115938
AT4G24500.3	4	+	1	519	107.769	0.128713	147.554	13.8713	130.748	3.78945e-05
AT4G33470.1	4	-	2	95	8.93373	3.28713	108.332	29.3663	102.871	4.91417e-06
AT1G07890.3	1	+	4	90	3.41885	8.29703	512.673	28.3663	491.401	0.000600133
AT3G23480.2	3	+	11	92	2.39418	9.87129	48.2475	23.6337	36.5842	0.00875225
AT4G29230.1	4	+	3	814	88.4444	0.0891089	17.0545	7.88119	12.203	0.00389246
AT1G22790.1	1	+	0	516	2.91262	6.11881	128.371	17.8218	103.817	0.00527346
AT1G02205.3	1	+	3	618	2.97826	3.18812	517.074	9.49505	224.193	0.00199483
AT1G69935.1	1	-	1	119	169	0.049505	111.713	8.36634	105.149	0.00687268
AT2G20140.1	2	+	1	401	40.6154	1.15842	113.787	47.0495	89.5396	1.29876e-13
AT2G46710.1	2	+	0	911	2.90145	10.9505	124.421	31.7723	125.084	0.0044541
AT2G15910.1	2	-	3	479	2.42857	8.38614	119.772	20.3663	85.0594	0.0040139
AT4G31560.1	4	+	0	395	3.69377	5.72277	248.267	21.1386	179.723	0.000445538
AT2G34070.1	2	-	3	84	3.34684	8.30693	1086.89	27.802	1156.56	0.00205662
AT1G16880.2	1	+	2	130	1.96529	7.41584	354.153	14.5743	172.5	0.00100784
AT1G61100.1	1	-	7	97	20.4865	0.366337	51.0743	7.50495	50.4901	0.00672151
AT4G14320.1	4	-	2	570	2.87391	9.10891	459.886	26.1782	419.51	0.00285137
AT4G02620.1	4	-	0	417	3.71989	7.06931	486.98	26.297	501.644	0.00211492
AT2G35650.1	2	+	0	372	3.0564	31.2475	69.5396	95.505	87.4604	0.000468971
AT3G19960.1	3	+	12	325	692	0.00990099	49.8515	6.85149	32.8564	0.00249533
AT5G50330.2	5	-	2	451	54	0.217822	24.3515	11.7624	19.8267	0.000552262
AT5G18540.1	5	+	1	1114	325.6	0.049505	23.1832	16.1188	21.9851	0.000160179
AT3G54210.1	3	-	0	77	2.45519	6.9604	2217.06	17.0891	1665.88	0.00685077
AT1G16880.1	1	+	2	130	1.96529	7.41584	354.153	14.5743	172.5	0.00100784
AT4G27120.2	4	-	0	164	8.94483	1.43564	76.1634	12.8416	70.9356	0.0013417
AT5G05435.1	5	+	0	236	7.98282	2.88119	25.6733	23	24.2376	0.000508448
AT3G01830.2	3	+	0	2619	4.66343	104.99	100.084	489.614	205.446	6.04782e-07
AT1G53320.1	1	-	1	514	883	0.00990099	114.817	8.74257	113.624	0.00348521
AT1G07410.1	1	+	1	239	8.39256	2.39604	49.9901	20.1089	48.0297	0.000250145
AT1G75760.1	1	-	4	167	455.333	0.029703	104.188	13.5248	87.8861	3.28597e-05
AT1G48000.1	1	-	1	837	11.9237	2.33663	55.3614	27.8614	63.3564	3.55184e-05
AT5G20220.1	5	+	7	259	7.07047	9.55446	44.4901	67.5545	83.3713	0.000552428
AT1G61890.1	1	-	2	91	3.61008	14.3465	1391.78	51.7921	2100.64	0.00206999
AT4G14720.1	4	-	5	484	100.5	0.0594059	34.1337	5.9703	21.8218	0.00612839
AT2G06050.3	2	-	2	75	3.3353	33.4851	662.03	111.683	889.906	2.24187e-06
AT4G13550.1	4	-	10	216	5.81338	2.81188	135.847	16.3465	133.574	0.00373067
AT3G15190.1	3	+	1	438	2.89042	12.9208	1275.98	37.3465	915.708	7.45398e-06
AT1G08360.1	1	+	1	411	358	0.019802	428.51	7.08911	386.396	0.0055518
AT5G63460.3	5	-	0	178	30.8485	0.326733	73.0446	10.0792	76.8119	0.00203253
AT3G52860.1	3	-	1	189	7.01863	3.18812	28.0545	22.3762	31.5297	0.00273666
AT5G10540.1	5	+	9	406	4.67177	4.52475	90.9455	21.1386	84.5743	0.00266726
AT5G11680.1	5	+	1	233	14.1792	1.0495	147.985	14.8812	158.535	0.00116578
AT1G75690.1	1	-	0	101	2.95988	9.87129	119.564	29.2178	85.6931	0.000202413
AT1G24793.2	1	+	1	186	11.0204	0.970297	52.9653	10.6931	43.995	0.00399149
AT4G15545.1	4	+	6	95	7.76515	3.92079	448.401	30.4455	383.183	6.65509e-07
AT1G27970.1	1	+	0	485	7.32825	16.2277	953.465	118.921	938.649	5.16941e-20
AT3G18990.1	3	-	3	1180	6.68852	1.20792	141.941	8.07921	95.1139	0.00465645
AT2G15970.1	2	+	0	84	2.26792	16.297	4851.32	36.9604	4519.6	0.00214058
AT4G24750.1	4	-	2	112	342.5	0.019802	59.7178	6.78218	45.8911	0.00399125
AT5G54750.1	5	+	1	266	157.167	0.0594059	40.8069	9.33663	37.9505	0.00299815
AT3G60420.1	3	+	0	245	11.9855	2.0495	766.847	24.5644	1796.23	0.00963259
AT3G62580.1	3	+	0	74	2.17529	11.8614	581.609	25.802	502.847	0.00803576
AT2G33380.1	2	-	3	82	2.6502	25.0495	2178.12	66.3861	2615.82	0.000608415
AT5G27760.1	5	+	1	545	2.3433	73.4851	656.262	172.198	862.109	6.5065e-05
AT4G38810.2	4	-	3	1530	2.04989	68.8614	589.188	141.158	659.896	0.000124622
AT4G16070.2	4	-	1	444	3.65574	11.4752	31.4604	41.9505	34.2723	0.00351561
AT4G16070.1	4	-	1	444	3.65574	11.4752	34.3465	41.9505	39.4604	0.00445004
AT2G14880.1	2	-	0	729	5.45631	2.0396	283.099	11.1287	222.134	0.00411336
AT1G74920.1	1	-	4	281	411.5	0.019802	242.02	8.14851	224.139	0.00309371
AT5G55120.1	5	+	1	92	6.70181	3.28713	69.3614	22.0297	92.8762	0.00348875
AT2G36460.1	2	-	0	84	3.28762	5.19802	1932.84	17.0891	1584.44	0.00403419
AT3G63460.2	3	-	3	476	3.15876	6.0495	208.446	19.1089	190.822	0.00700329
AT1G04300.3	1	-	1	71	41.9667	0.29703	264.554	12.4653	339.064	0.00169
AT5G17710.1	5	-	1	567	1.82627	31.2871	833.688	57.1386	661.762	0.000238284
AT1G77420.1	1	+	0	73	22.75	0.39604	144.208	9.0099	157.663	0.00420224
AT3G54920.1	3	+	0	81	4.70661	2.39604	695.376	11.2772	627.777	0.00980857
AT4G25660.1	4	+	0	370	3.56265	4.0297	208.441	14.3564	168.901	0.00722203
AT1G23860.1	1	-	2	95	8.35862	1.43564	106.213	12	114.168	0.00379388
AT1G07890.4	1	+	5	90	3.41885	8.29703	512.673	28.3663	491.401	0.000600133
AT2G01450.2	2	-	0	81	4.1707	6.9604	738.317	29.0297	982.847	0.00565517
AT4G17100.1	4	-	0	100	3.93889	5.34653	146.406	21.0594	115.812	0.000373235
AT4G09720.4	4	+	4	464	5.967	3	13.1535	17.901	9.49505	0.00404939
AT5G33290.1	5	+	2	644	5.87826	2.27723	276.074	13.3861	307.644	0.00880398
AT1G07420.2	1	+	0	646	6.73839	4.0495	113.213	27.2871	111.475	7.1034e-05
AT5G40780.1	5	+	0	1274	2.03106	41.7525	300.837	84.802	332.322	0.00327567
AT1G71500.1	1	+	0	303	9.27957	1.84158	1472.91	17.0891	1003.47	1.50145e-05
AT3G23480.2	3	+	0	1406	10.9167	2.0198	19.3119	22.0495	14.901	0.000229791
AT3G20320.1	3	-	1	525	5.82661	2.45545	29.6683	14.3069	22.7178	0.00333274
AT5G20220.2	5	+	7	259	7.07047	9.55446	44.4901	67.5545	83.3713	0.000552428
AT5G22050.1	5	+	0	428	5.62162	2.19802	36.1634	12.3564	23.9208	0.00257925
AT1G73470.3	1	+	5	84	126.5	0.0594059	25.0396	7.51485	25.2178	0.00780768
AT4G21105.1	4	+	0	525	4.31215	3.58416	354.04	15.4554	261.52	0.00188726
AT5G25280.2	5	+	0	96	7.1047	54.0891	2596.74	384.287	7049.54	4.47479e-13
AT3G16565.2	3	-	0	385	4.77098	4.36634	38.7426	20.8317	44.9059	0.00939003
AT4G05180.1	4	-	0	147	2.32208	7.0396	3000.65	16.3465	1937.33	0.00442882
AT5G18680.1	5	-	0	241	5.66549	2.81188	211.95	15.9307	187.361	0.00164013
AT4G15530.1	4	-	15	1300	1.88968	36.2574	54.7624	68.5149	48.5495	0.00806583
AT5G05580.2	5	+	5	96	35.0667	0.148515	110.5	5.20792	41.2772	0.00189945
AT5G20350.1	5	+	2	494	6.36719	1.26733	28.0248	8.06931	14.8416	0.00680913
AT3G06080.1	3	-	1	924	5.72171	13.9109	434.916	79.5941	444.693	3.19167e-11
AT1G53580.2	1	-	4	71	2.38701	14.9406	356.782	35.6634	354.98	0.00542739
AT4G16190.1	4	+	0	93	2.69032	18	2669.99	48.4257	2543.57	0.000101605
AT3G28930.1	3	-	3	82	3.86667	9.9505	287.168	38.4752	292.946	0.000126117
AT2G39800.2	2	-	4	180	3.04911	13.9109	744.634	42.4158	948.381	0.00567228
AT2G40890.1	2	-	0	83	6.12613	4.39604	706.634	26.9307	878.896	0.000341835
AT1G04300.1	1	-	1	71	41.9667	0.29703	264.554	12.4653	339.064	0.00169
AT3G25520.1	3	-	1	115	21.1304	0.455446	1214.43	9.62376	1081.29	0.000552158
AT1G54270.2	1	+	0	530	4.85597	2.40594	236.134	11.6832	191.851	0.00442641
AT4G19410.2	4	-	16	859	11.878	2.84158	120.109	33.7525	80.0347	1.47068e-09
AT1G51510.1	1	-	2	312	4.1	4.05941	239.812	16.6436	200.545	0.00152707
AT3G16230.3	3	+	12	87	28.8462	0.257426	111.292	7.42574	101.876	0.00662996
AT4G23100.1	4	-	4	90	3.00284	10.4653	338.881	31.4257	372.213	0.00357371
AT3G07360.1	3	+	0	346	3.14983	28.4158	1020.68	89.505	1068.65	6.6972e-08
AT1G22800.1	1	+	8	174	4.79029	4.48515	121.248	21.4851	157.015	0.00965693
AT4G34460.4	4	-	3	238	222.429	0.0693069	255.574	15.4158	320.96	0.000237323
AT4G39730.1	4	+	0	85	2.19834	11.9307	1210.24	26.2277	1027.97	0.00789273
AT1G09795.1	1	+	4	101	39.64	0.247525	87.2525	9.81188	70.1584	0.000466088
AT2G44140.2	2	-	0	79	4.22671	3.18812	1509.32	13.4752	1315.76	0.00952495
AT5G12900.1	5	-	0	605	64.4211	0.188119	147.683	12.1188	100.46	2.86867e-05
AT1G01720.1	1	+	1	87	1.84485	121.248	2858.05	223.683	3696.37	0.0017741
AT5G16110.1	5	-	2	529	2.04303	31.7525	310.054	64.8713	320.906	0.00313298
AT1G13990.2	1	+	5	87	24.6	0.49505	291.327	12.1782	336.569	0.000702345
AT1G48370.1	1	+	0	185	106.5	0.138614	109.386	14.7624	172.015	0.00142846
AT3G52210.2	3	+	9	210	6.85784	2.0198	54.401	13.8515	53.7921	0.00598377
AT4G27470.1	4	+	0	417	163.2	0.049505	400.738	8.07921	466.698	0.00912858
AT2G31350.2	2	+	3	594	2.12834	20.3663	67.3911	43.3465	61.0644	0.00860739
AT5G42390.1	5	+	18	311	21.3333	0.267327	156.678	5.70297	128.95	0.00918825
AT1G04300.4	1	-	1	71	41.9667	0.29703	264.554	12.4653	339.064	0.00169
AT1G01725.1	1	-	0	530	4.50785	80.7129	71.2525	363.842	171.941	0.00106809
AT2G30990.3	2	-	3	559	2.18512	28.8812	118.574	63.1089	124.515	0.00467475
AT4G15530.3	4	-	16	92	6.3986	2.83168	51.2376	18.1188	45.6089	0.00144048
AT1G76010.1	1	-	4	114	19.25	0.316832	73.896	6.09901	57.4109	0.00826741
AT5G05580.2	5	+	1	113	8.07812	1.90099	36.4653	15.3564	17.2772	5.71077e-05
AT1G06620.1	1	+	0	291	3.50904	9.86139	1609.67	34.604	1958.05	0.00223081
AT3G01280.1	3	+	0	498	5.49924	13.0297	252.767	71.6535	273.035	3.64625e-09
AT3G19800.1	3	+	0	119	2.93268	7.05941	250.198	20.703	164.886	0.000513889
AT1G07650.1	1	-	21	1312	97.5882	0.168317	32.1881	16.4257	33.3119	0.00011701
AT3G19800.2	3	+	0	128	2.91831	7.51485	255.847	21.9307	167.663	0.000413587
AT3G54320.1	3	+	0	105	44	0.316832	23.7624	13.9406	43.1832	0.00769023
AT1G19650.1	1	-	11	144	5.63905	3.34653	51.7574	18.8713	69.1535	0.00896738
AT4G37440.2	4	+	0	252	229	0.049505	171.896	11.3366	186.926	0.00108615
AT1G76690.1	1	+	2	82	5.65766	4.39604	354.069	24.8713	533.851	0.00354859
AT5G14740.3	5	+	0	751	5.30628	3.78218	178.842	20.0693	93.1683	3.13197e-06
AT5G10450.1	5	-	0	192	8.77049	1.20792	994.104	10.5941	889.822	0.0022621
AT4G33050.1	4	-	3	104	15.3597	1.37624	408.663	21.1386	744.391	0.00123165
AT4G15545.1	4	+	4	81	23.2353	0.673267	589.134	15.6436	432.837	1.29675e-05
AT1G18390.1	1	+	0	1804	2.85874	70.0198	233.124	200.168	419.252	0.00431388
AT3G26100.1	3	+	0	501	10.7143	1.17822	69.8366	12.6238	88.2772	0.00853943
AT2G44090.2	2	-	1	327	2.31194	15.4257	221.782	35.6634	221.787	0.00723731
AT5G18540.2	5	+	1	1114	325.6	0.049505	23.1832	16.1188	21.9851	0.000160179
AT4G34180.1	4	-	1	191	2.14148	32.8218	707.931	70.2871	831.183	0.00573377
AT3G23600.2	3	+	2	157	20.4054	0.366337	316.936	7.47525	291.45	0.00604562
AT2G04410.1	2	-	0	86	163.286	0.0693069	351.099	11.3168	403.782	0.00128149
AT3G15520.1	3	-	6	88	7.65417	2.37624	40.1238	18.1881	36.2327	0.000698458
AT1G59520.3	1	+	6	539	16.859	0.772277	23.3663	13.0198	22.9752	0.00454708
AT4G32790.1	4	+	0	406	3.67061	5.0198	60.396	18.4257	45.1337	0.00252109
AT1G72690.1	1	+	0	258	58.8276	0.287129	49.0941	16.8911	58.104	9.93611e-05
AT1G07050.1	1	-	1	90	5.65734	1.41584	356.757	8.0099	213.807	0.00255688
AT3G07360.3	3	+	0	351	2.79125	33.9604	1011.86	94.7921	1056.75	4.34657e-07
AT5G10940.2	5	-	12	243	5.61885	2.41584	39.7871	13.5743	38.6287	0.00547808
AT3G06320.1	3	+	0	365	33.7917	0.475248	69.3317	16.0594	61.2673	1.79454e-05
AT4G33050.4	4	-	4	104	15.3597	1.37624	275.866	21.1386	515.51	0.00213576
AT3G54890.3	3	-	3	312	115.6	0.049505	2965.9	5.72277	2152.98	0.00556678
AT5G67600.1	5	-	1	86	3.4637	4.22772	303.327	14.6436	284.035	0.0097429
AT1G73470.3	1	+	7	151	17.9038	1.0297	15.3911	18.4356	17.5297	0.00395895
AT3G07360.2	3	+	0	351	2.79125	33.9604	1017.94	94.7921	1066.08	6.52867e-07
AT1G20620.4	1	+	0	154	6.33333	1.87129	3534.08	11.8515	2942.93	0.00260973
AT1G08110.1	1	+	1	88	39.4242	0.326733	94.9604	12.8812	82.4604	0.000157267
AT3G63460.3	3	-	3	476	3.15876	6.0495	208.446	19.1089	190.822	0.00700329
AT5G11730.1	5	+	0	349	28.7619	0.415842	273.079	11.9604	333.673	0.00164883
AT4G31800.1	4	+	2	91	2.12734	127.98	2345.37	272.257	3199.36	5.02959e-05
AT4G15765.1	4	-	2	158	2.19416	42.3762	81.6832	92.9802	78.9158	0.000616212
AT4G26080.1	4	-	0	91	2.22031	44.3564	3992.77	98.4851	4759.22	0.000469421
AT2G36250.1	2	-	1	201	77.2222	0.0891089	66.4356	6.88119	56.802	0.00588064
AT1G64660.1	1	+	1	99	10.4119	6.68317	851.079	69.5842	2715.69	0.00158387
AT4G24390.2	4	-	0	96	10.6102	17.703	438.698	187.832	1399.07	1.31613e-07
AT3G56130.4	3	+	4	98	3.43926	9.12871	80.0297	31.396	91.3861	0.00710483
AT5G11840.1	5	-	0	118	6.69853	1.34653	218.708	9.0198	188.515	0.00783687
AT2G16070.2	2	-	0	360	3.41752	4.86139	240.015	16.6139	226.411	0.0087878
AT4G34140.2	4	+	8	250	13.2069	0.861386	94.901	11.3762	100.728	0.00659009
AT3G61430.2	3	+	0	152	8.56132	2.09901	1979.45	17.9703	1901.12	0.000175792
AT1G73470.1	1	+	1	95	41.4286	0.415842	17.599	17.2277	17.5198	0.000154964
AT4G17615.2	4	+	2	103	6.27143	4.85149	98.2277	30.4257	152.842	0.00430628
AT1G20620.2	1	+	1	154	6.33333	1.87129	3530.26	11.8515	2937.84	0.00260263
AT4G15530.6	4	-	15	1300	1.88968	36.2574	56.1337	68.5149	49.6733	0.00830171
AT3G09920.2	3	-	7	795	2.27207	21.7624	787.767	49.4455	878.564	0.00737029
AT4G33150.1	4	-	1	93	4.85874	4.41584	509.47	21.4554	500.446	0.000800272
AT5G57290.3	5	-	0	426	13.5775	0.70297	727.866	9.54455	687.396	0.00522923
AT1G02205.1	1	+	2	618	2.97826	3.18812	683.134	9.49505	289.153	0.00171178
AT2G47690.1	2	+	0	432	2.52464	13.0594	182.208	32.9703	167.475	0.00266782
AT1G07890.1	1	+	4	90	3.41885	8.29703	512.673	28.3663	491.401	0.000600133
AT5G58060.2	5	+	5	453	8.22189	3.34653	209.139	27.5149	241.213	4.2783e-05
AT1G75295.2	1	-	0	436	2.33028	14.0297	87.0792	32.6931	66.8911	0.00151678
AT4G31800.2	4	+	2	91	2.12734	127.98	2345.37	272.257	3199.36	5.02959e-05
AT4G34950.1	4	-	1	78	4.05556	1.9604	2392.23	7.9505	1428.43	0.00776697
AT3G02020.1	3	-	10	77	2.36232	4.09901	520.153	9.68317	274.733	0.00811753
AT4G31200.1	4	-	3	213	4.55556	2.0495	100.436	9.33663	65.6386	0.0093833
AT2G35820.1	2	+	0	396	89.5	0.0594059	131.198	5.31683	82.3911	0.00943131
AT1G07890.6	1	+	4	90	3.41885	8.29703	512.673	28.3663	491.401	0.000600133
AT4G03020.1	4	-	8	604	3.18852	16.9109	366.351	53.9208	353.342	1.64864e-05
AT2G39800.3	2	-	5	180	3.04911	13.9109	744.634	42.4158	948.381	0.00567228
AT4G17100.1	4	-	1	106	9.34985	3.19802	365.218	29.901	325.842	3.20726e-07
AT3G17100.2	3	+	0	81	2.13902	14.7426	479.802	31.5347	425.54	0.00649358
AT1G61360.2	1	-	6	438	1.91162	37.4158	516.465	71.5248	577.842	0.00870726
AT3G08730.1	3	-	3	84	12.3072	1.64356	893.614	20.2277	1132.65	0.000755886
AT5G66055.2	5	-	3	89	24.6296	0.80198	41.4406	19.7525	46.302	0.000283367
AT5G13710.2	5	-	11	591	7.80741	2.67327	55.0099	20.8713	46.4059	0.000188622
AT1G02205.2	1	+	3	618	2.97826	3.18812	517.074	9.49505	224.193	0.00199483
AT1G22790.2	1	+	0	522	2.90287	6.21782	128.094	18.0495	103.198	0.00508123
AT2G06050.1	2	-	2	75	3.3353	33.4851	662.03	111.683	889.906	2.24187e-06
AT4G21980.2	4	+	0	282	3.18884	18.9802	87.2871	60.5248	125.218	0.00637921
AT2G01630.1	2	-	2	707	4.2936	3.40594	179.599	14.6238	148.624	0.00255489
AT5G52560.1	5	+	0	298	56.7857	0.138614	47.0099	7.87129	46.3762	0.00670437
AT1G73470.2	1	+	8	116	155	0.0990099	14.2822	15.3465	15.4703	0.00134015
AT1G24610.1	1	-	2	200	12.7836	1.32673	127.767	16.9604	120.792	0.000103596
AT3G11890.2	3	+	0	418	7.14216	2.0198	134.525	14.4257	148.386	0.00797388
AT4G03020.2	4	-	8	469	2.69401	16.5347	364.653	44.5446	353.975	0.00049218
AT4G26070.2	4	+	4	107	180.167	0.0594059	105.168	10.703	147.069	0.00375476
AT3G13674.1	3	-	0	397	31.2286	0.346535	19.1881	10.8218	17.0545	0.00138578
AT5G54750.2	5	+	1	266	157.167	0.0594059	41.1931	9.33663	38.401	0.00299815
AT4G34120.1	4	+	0	99	11.9222	0.891089	1214.47	10.6238	1456.96	0.00889184
AT1G73470.1	1	+	8	129	65.3158	0.188119	10.5545	12.2871	11.2277	0.00264845
AT1G23860.3	1	-	2	95	8.35862	1.43564	106.213	12	114.168	0.00379388
AT2G39000.1	2	-	1	376	3.40789	11.2871	244.153	38.4653	289.837	0.00150045
AT2G44140.1	2	-	3	93	48.5714	0.277228	139.337	13.4653	167.629	0.000774143
AT2G36410.1	2	+	0	351	10.4098	1.20792	216.649	12.5743	183.787	0.00050289
AT4G34460.1	4	-	3	238	222.429	0.0693069	265.97	15.4158	335.287	0.000240583
AT3G01690.1	3	+	2	93	2.73629	4.69307	129.02	12.8416	68.1337	0.00380849
AT5G58060.1	5	+	0	281	2.28793	16.5743	376.505	37.9208	346.441	0.00302166
AT5G19350.2	5	+	0	482	8.34375	1.26733	290.817	10.5743	271.658	0.00274794
AT5G52200.2	5	-	1	341	6.47	2.9703	136.782	19.2178	150.059	0.00163359
AT5G65890.1	5	+	0	587	8.61421	7.10891	21.8762	61.2376	26.5446	2.63516e-05
AT1G04300.3	1	-	5	464	9.10177	2.23762	147.723	20.3663	165.505	0.00052906
AT1G35160.1	1	+	2	272	3.19077	24.2376	646.921	77.3366	610.322	7.22501e-08
AT1G13990.3	1	+	5	87	24.6	0.49505	291.327	12.1782	336.569	0.000702345
AT3G05350.1	3	-	11	3259	3.84358	277.812	164.144	1067.79	212.059	4.08414e-18
AT5G59480.1	5	-	7	247	8.55769	2.05941	88.1584	17.6238	88.7525	0.000617068
AT4G24972.1	4	+	2	737	2.83764	6.89109	132.208	19.5545	90.8861	0.00164743
AT5G66860.1	5	-	0	430	4.43643	2.88119	170.911	12.7822	141.931	0.00818498
AT2G39000.2	2	-	1	376	3.40789	11.2871	244.153	38.4653	289.837	0.00150045
AT5G20180.1	5	+	0	303	27.6359	2.0396	50.6733	56.3663	49.2129	5.34483e-11
AT3G23280.2	3	+	1	241	3.0066	22.495	106.401	67.6337	126.455	0.000568025
AT2G39800.4	2	-	5	180	3.04911	13.9109	744.634	42.4158	948.381	0.00567228
AT5G20500.1	5	+	0	367	4.16939	4.85149	203.337	20.2277	202.158	0.003527
AT3G11030.1	3	-	2	172	32	0.267327	46.8317	8.55446	45.2228	0.00319902
AT1G14980.1	1	-	0	341	2.89451	9.0099	345.119	26.0792	336.639	0.00497983
AT4G37980.2	4	+	1	245	3	14.5743	2302.66	43.7228	1346.34	6.30863e-09
AT5G58110.1	5	+	0	86	9.93143	1.73267	154.173	17.2079	189.931	0.00331366
AT1G49240.1	1	+	1	71	9.68852	1.20792	611.53	11.703	658.51	0.00365469
AT1G14990.1	1	-	2	152	27.2581	0.306931	36.9604	8.36634	25.3416	0.00147072
AT2G31350.1	2	+	3	594	2.12834	20.3663	67.3911	43.3465	61.0644	0.00860739
AT5G50950.3	5	+	14	192	6.87264	2.09901	79.9406	14.4257	78.2228	0.00348156
AT1G68940.1	1	-	1	140	4.95319	4.65347	74.7525	23.0495	68.5941	0.00083679
AT1G73470.3	1	+	8	129	65.3158	0.188119	10.5545	12.2871	11.2277	0.00264845
AT4G31200.2	4	-	3	260	3.29058	3.78218	99.5594	12.4455	64.0792	0.00730433
AT1G73470.3	1	+	1	95	41.4286	0.415842	17.599	17.2277	17.5198	0.000154964
AT4G39120.1	4	-	0	4452	4.81095	3.9802	52.4554	19.1485	40.3267	0.000901903
AT5G61820.1	5	-	2	82	4.10319	4.0297	5601.57	16.5347	5662.09	0.00717016
AT3G17000.1	3	+	1	97	227.333	0.029703	237.376	6.75248	204.064	0.00487319
AT5G65670.2	5	+	2	111	2.72548	26.1485	867	71.2673	759.995	3.31356e-07
AT4G17470.3	4	-	5	93	2.27644	5.33663	714.604	12.1485	273.01	0.000328475
AT2G01450.1	2	-	0	81	4.1707	6.9604	738.317	29.0297	982.837	0.00565517
AT1G52550.1	1	-	0	418	6.36296	2.67327	67.4455	17.0099	66.9307	0.0034753
AT4G31780.1	4	+	3	82	5.91244	7.80198	781.446	46.1287	787.851	2.13067e-07
AT2G31390.1	2	-	1	574	4.34201	5.32673	491.901	23.1287	417.139	0.00015514
AT5G66055.1	5	-	4	89	24.6296	0.80198	41.4406	19.7525	46.302	0.000283367
AT5G57290.1	5	-	0	423	41.7273	0.217822	728.109	9.08911	687.624	0.00156038
AT4G21105.2	4	+	0	525	4.31215	3.58416	256.446	15.4554	190.837	0.00342653
AT4G17100.1	4	-	3	116	7.48824	3.36634	27.0693	25.2079	27.6881	0.000596627
AT4G31800.1	4	+	0	123	2.00791	206.416	686.292	414.465	994.342	0.000876378
AT5G14090.1	5	+	1	487	2.84634	4.05941	61.6287	11.5545	31.2426	0.00230695
AT1G55530.1	1	-	0	451	6.06202	2.55446	574.832	15.4851	629.381	0.00860491
AT3G08730.1	3	-	1	83	10.4533	3.60396	354.658	37.6733	414.446	1.3086e-06
AT5G48900.1	5	+	1	1737	4.78406	9.81188	37.6931	46.9406	44.8267	0.00056149
AT2G46080.1	2	-	0	519	3.14767	61.4158	1006.37	193.317	1357.78	5.51142e-09
AT1G73470.1	1	+	7	151	17.9038	1.0297	15.3911	18.4356	17.5297	0.00395895
AT1G09300.1	1	+	11	178	42.1111	0.267327	12.8861	11.2574	17.8069	0.00925081
AT2G06050.2	2	-	2	75	3.3353	33.4851	702.871	111.683	933.614	1.54798e-06
AT4G07990.2	4	-	2	570	14.3	3.06931	69.8168	43.8911	68.5792	1.24011e-08
AT4G37990.1	4	+	0	78	5.94659	3.33663	828.084	19.8416	1192.02	0.00534283
AT5G19330.2	5	-	8	420	454	0.019802	60.1089	8.9901	54.4257	0.00292191
AT1G24095.1	1	+	0	426	9.46569	2.0198	22.7772	19.1188	25.4158	0.00246451
AT1G07590.1	1	-	0	227	3.18095	15.4851	7576.19	49.2574	9488.04	0.000606325
AT4G25720.1	4	-	0	108	3.47051	7.72277	38.2327	26.802	38.3812	0.00754307
AT3G49680.2	3	+	2	651	2.01393	10.6634	170.683	21.4752	115.644	0.00800739
AT5G04740.1	5	-	5	373	6.53896	3.0495	45.198	19.9406	37.1584	0.00032498
AT5G20220.2	5	+	2	1661	59.8701	4.0396	16.2921	241.851	25.1931	5.2402e-12
AT2G31570.1	2	-	1	186	3.53226	4.91089	684.347	17.3465	590.762	0.00449308
AT1G77490.1	1	+	8	94	500	0.00990099	81.8564	4.9505	44.0099	0.00640748
AT2G14045.2	2	+	0	364	4.94652	6.10891	10.3168	30.2178	4.55446	0.000890844
AT1G23860.2	1	-	2	95	8.35862	1.43564	106.213	12	114.168	0.00379388
AT4G20320.1	4	+	0	313	19.0435	0.910891	30.1386	17.3465	44.1337	0.00462552
AT5G58060.1	5	+	4	453	8.22189	3.34653	209.139	27.5149	241.213	4.2783e-05
AT5G17710.2	5	-	1	561	1.85101	29.7723	834.446	55.1089	662.777	0.000296306
AT5G64400.1	5	+	3	288	2.0802	28.396	534.668	59.0693	596.975	0.00720979
AT4G03020.2	4	-	5	334	2.82368	11.6238	111.089	32.8218	103.752	0.00287403
AT2G06050.1	2	-	0	80	3.03095	42.8614	3383.02	129.911	4477.82	1.13043e-06
AT1G08110.2	1	+	0	600	26.049	2.0198	160.644	52.6139	150.426	4.55295e-13
AT4G10100.1	4	+	0	267	1.90574	26.0495	104.748	49.6436	92.4257	0.00665993
AT2G45820.1	2	-	2	689	4.24049	10.4158	294.856	44.1683	264.079	1.24365e-06
AT1G78380.1	1	-	0	500	2.38588	158.287	14594.7	377.653	24145.9	9.03364e-05
AT5G63460.1	5	-	0	178	30.8485	0.326733	72.7822	10.0792	76.7525	0.00203253
AT3G45740.1	3	+	6	278	9.3125	1.42574	42.6238	13.2772	44.6287	0.00314467
AT4G15545.1	4	+	3	85	170.833	0.118812	127.46	20.297	104.931	3.54008e-07
AT1G09795.1	1	+	9	169	36.5511	1.74257	149.906	63.6931	171.847	2.24064e-13
AT4G23100.2	4	-	3	90	3.00284	10.4653	338.881	31.4257	372.213	0.00357371
AT3G16230.2	3	+	13	87	28.8462	0.257426	111.292	7.42574	101.876	0.00662996
AT4G32190.1	4	+	0	285	5.88793	2.29703	574.129	13.5248	514.916	0.0015735
AT3G55830.1	3	+	3	104	134.5	0.0594059	215.688	7.9901	188.767	0.00248443
AT5G16040.1	5	-	8	358	177.2	0.049505	15.1436	8.77228	11.302	0.00427242
AT1G73470.2	1	+	4	84	126.5	0.0594059	25.0396	7.51485	25.2178	0.00780768
AT5G20950.1	5	-	8	397	3.81223	6.9604	136.53	26.5347	143	0.00174092
AT1G06050.1	1	-	0	656	7.01188	4.16832	108.832	29.2277	146.48	0.000509823
AT5G58060.1	5	+	2	215	12.8791	0.90099	74.203	11.604	80.5446	0.00677055
AT5G58040.1	5	+	0	527	4.0732	9.19802	314.96	37.4653	306.946	4.57617e-05
AT5G08780.1	5	+	1	87	9.79138	8.73267	102.678	85.505	400.782	0.00988176
AT1G19000.1	1	-	1	299	5.29225	2.81188	1137.33	14.8812	993.792	0.00310827
AT5G41100.2	5	+	9	87	3.05062	23.0792	577.619	70.4059	915.411	0.00788208
AT5G13330.1	5	+	0	1438	2.36671	196.881	1018.84	465.96	1505.21	4.60701e-07
AT1G75690.1	1	-	3	82	4.53945	4.64356	140.168	21.0792	113.738	0.000686266
AT4G03520.2	4	-	0	334	6.87709	1.77228	1860.72	12.1881	1253.5	0.000672155
AT2G43018.1	2	+	0	371	2.72788	17.6832	1122.95	48.2376	1346.79	0.00366755
AT3G48870.1	3	-	8	496	6.59314	2.0198	170.079	13.3168	156.436	0.00323283
AT1G09795.1	1	+	8	93	123.324	0.336634	85.4604	41.5149	92.7426	1.14913e-10
AT4G10100.2	4	+	0	251	2.04126	19.198	106.609	39.1881	95.9653	0.00761969
AT5G53760.2	5	+	6	171	19.9615	0.772277	15.8416	15.4158	18.4851	0.00446867
AT5G43460.1	5	+	0	693	4.12438	14.0099	331.193	57.7822	420.015	3.11624e-05
AT1G13990.1	1	+	3	87	24.6	0.49505	291.401	12.1782	336.644	0.000702345
AT4G27120.1	4	-	0	164	8.94483	1.43564	76.1634	12.8416	70.9356	0.0013417
AT1G68940.2	1	-	2	140	4.95319	4.65347	74.7525	23.0495	68.5941	0.00083679
AT4G21790.1	4	+	0	305	7.69688	3.49505	615.525	26.901	550.619	2.19995e-06
AT5G57290.2	5	-	1	423	41.7273	0.217822	536.411	9.08911	466.589	0.00108215
AT5G12170.2	5	+	0	1351	5.04681	4.65347	350	23.4851	289.421	0.000137202
AT1G73810.1	1	-	0	1445	4.35708	11.9505	342.327	52.0693	491.203	0.00030353
AT4G17100.1	4	-	2	95	4.49684	7.83168	361.797	35.2178	324.822	1.20823e-05
AT1G14990.2	1	-	3	152	27.2581	0.306931	36.9604	8.36634	25.4257	0.00147072
AT3G06110.1	3	+	2	362	7.21094	1.26733	77.4802	9.13861	46.0297	0.00155649
AT4G34460.3	4	-	3	238	222.429	0.0693069	265.97	15.4158	335.287	0.000240583
AT1G28240.1	1	-	2	374	3.3414	7.77228	87.3317	25.9703	82.2673	0.00422049
AT3G54680.1	3	+	0	485	2.43041	14.5842	701.827	35.4455	735.025	0.00932408
AT4G05400.1	4	+	0	719	35.0263	0.376238	110.173	13.1782	82.9653	3.07514e-05
AT5G19940.1	5	+	1	72	2.54862	5.39604	238.589	13.7525	174.361	0.00846836
AT5G57140.1	5	+	2	91	986	0.00990099	96.3218	9.76238	130.277	0.00629614
AT4G32440.2	4	+	2	613	2.5409	24.6931	146.579	62.7426	170.515	0.00330721
AT2G39520.1	2	+	0	517	3.38814	30.7129	155.505	104.059	258.574	0.00169646
AT3G48150.1	3	-	1	446	70.1364	0.217822	79.8218	15.2772	86.0149	0.000147807
AT1G48540.2	1	+	4	350	4.02934	4.0495	254.322	16.3168	198.564	0.00208439
AT3G08730.1	3	-	2	88	9.1903	2.65347	329.842	24.3861	393.525	0.000253836
AT1G58200.2	1	-	5	383	3.55789	15.5644	128.609	55.3762	173.104	0.00175382
AT2G31870.2	2	-	0	189	18.6238	1	16.8564	18.6238	24.099	0.00294334
AT2G44140.2	2	-	3	93	48.5714	0.277228	139.337	13.4653	167.629	0.000774143
AT4G24390.1	4	-	1	96	10.6102	17.703	285.554	187.832	1073.68	1.1353e-05
AT3G55740.2	3	+	0	632	2.47974	25.6535	346.04	63.6139	407.619	0.00230641
AT1G08820.2	1	-	7	689	4.36098	6.44554	23.6386	28.1089	20.198	0.00104085
AT4G32030.1	4	+	0	1065	4.81534	7.61386	234.178	36.6634	276.609	0.000238139
AT5G65670.1	5	+	2	111	2.72548	26.1485	867	71.2673	759.995	3.31356e-07
AT4G37270.1	4	-	2	83	35.878	0.405941	107.312	14.5644	145.406	0.000545809
AT2G01630.2	2	-	1	707	4.2936	3.40594	163.871	14.6238	134.752	0.0024997
AT2G37890.1	2	-	5	288	93.8235	0.168317	15.2178	15.7921	26.7079	0.00557956
AT1G04300.2	1	-	5	464	9.10177	2.23762	147.723	20.3663	165.505	0.00052906
AT1G73470.3	1	+	3	244	29.835	1.0198	46.7772	30.4257	38.3465	8.08642e-08
AT3G01280.1	3	+	1	228	5.06875	11.0891	181.614	56.2079	188.46	4.06244e-07
AT4G01940.1	4	-	1	342	142	0.0594059	306.629	8.43564	295.564	0.00358352
AT4G04330.1	4	-	0	84	7.92771	0.821782	117.153	6.51485	65.3663	0.0051214
AT5G08750.3	5	+	0	672	3.64989	4.32673	29.995	15.7921	23.7772	0.00842378
AT2G38870.1	2	-	0	291	3.89965	14.2079	682.361	55.4059	902.129	0.0001491
AT1G04300.4	1	-	5	464	9.10177	2.23762	147.723	20.3663	165.505	0.00052906
AT5G37600.1	5	-	7	407	3.12294	14.4158	139.267	45.0198	186.139	0.00597208
AT4G21980.1	4	+	1	282	3.18884	18.9802	49.5792	60.5248	65.7871	0.00615698
AT3G54890.4	3	-	1	312	115.6	0.049505	2965.9	5.72277	2152.98	0.00556678
AT3G63460.1	3	-	3	476	3.15876	6.0495	208.446	19.1089	190.822	0.00700329
AT1G16850.1	1	-	0	97	7.04	1.9802	736.371	13.9406	854.485	0.00936902
AT4G24500.2	4	+	1	519	107.769	0.128713	122.614	13.8713	99.6584	2.28547e-05
AT1G54320.1	1	-	6	242	7.22353	2.52475	82.1584	18.2376	89.9604	0.0043177
AT2G38760.1	2	+	0	89	5.42529	2.58416	108.856	14.0198	85.2723	0.00396834
AT5G13750.3	5	+	3	89	30.2121	0.326733	97.7673	9.87129	115.564	0.00289103
AT5G56730.1	5	-	9	365	47.8462	0.128713	39.5446	6.15842	28.6584	0.008061
AT5G63780.1	5	+	0	874	3.46004	93.5347	364.465	323.634	675.262	2.68813e-06
AT4G26480.1	4	-	3	476	37.7619	0.207921	43.9554	7.85149	46.9851	0.00814715
AT5G42080.1	5	-	6	251	3.91837	3.88119	187.673	15.2079	143.53	0.00345783
AT1G12110.1	1	+	3	1723	5.17892	4.0396	511.436	20.9208	523.946	0.000890118
AT5G67488.1	5	+	0	274	2.48123	66.7426	457.347	165.604	552.292	3.27732e-06
AT1G09795.1	1	+	2	262	365.333	0.0594059	76.8366	21.703	50.5	1.59246e-08
AT5G65890.2	5	+	0	587	8.61421	7.10891	21.8762	61.2376	27.0792	2.63516e-05
AT1G17745.2	1	+	0	1550	2.24557	47.4554	2387.2	106.564	1873.93	4.89612e-10
AT5G49360.1	5	-	4	573	166	0.0594059	405.594	9.86139	420.767	0.00192596
AT1G49480.1	1	-	2	685	2.06609	17.0792	193.782	35.2871	173.584	0.0075782
AT3G15980.3	3	-	14	311	4.74339	3.74257	59.9653	17.7525	59.9802	0.0091456
AT4G34140.1	4	+	8	247	14.4177	0.782178	94.9406	11.2772	100.777	0.00659009
AT3G58680.1	3	+	0	433	4.78313	2.46535	678.272	11.7921	632.881	0.00591905
AT4G26070.1	4	+	4	107	180.167	0.0594059	171.921	10.703	224.282	0.00322544
AT2G06050.3	2	-	0	80	3.03095	42.8614	3375.99	129.911	4469.53	1.13135e-06
AT5G47650.1	5	-	6	314	3.45663	18.1485	48.7376	62.7327	71.2822	0.00628909
AT3G26100.2	3	+	0	501	10.7143	1.17822	70.8416	12.6238	88.995	0.00856192
AT5G23210.4	5	+	0	995	11.0504	1.37624	38.203	15.2079	35.6287	0.000708471
AT5G45020.1	5	+	0	402	6.57353	2.0198	18.1188	13.2772	12.7624	0.00494536
AT1G62780.1	1	-	4	318	322.5	0.019802	85.9158	6.38614	57.5644	0.00524406
AT3G20320.2	3	-	1	525	5.82661	2.45545	30.8267	14.3069	23.4109	0.00166579
AT1G17745.2	1	+	1	224	5.75518	8.12871	1441.64	46.7822	985.639	1.824e-11
AT2G29400.1	2	-	2	454	2.3475	16.0693	1004.29	37.7228	936.545	0.00139121
AT4G18440.1	4	-	0	87	2.27897	14.2673	2521.66	32.5149	1545.68	1.23709e-05
AT3G26730.1	3	+	5	164	7.14498	2.66337	74.3267	19.0297	68.2079	0.00093111
AT2G31560.1	2	+	0	92	4.84454	2.35644	606.243	11.4158	476.663	0.00401307
AT5G65640.2	5	+	1	140	2.7689	9.29703	214.946	25.7426	225.965	0.00850088
AT4G37270.1	4	-	11	98	20.8519	0.534653	49.5842	11.1485	44.0743	0.0042345
AT1G08110.4	1	+	1	600	26.049	2.0198	111.297	52.6139	101.703	1.22849e-12
AT2G40460.1	2	+	1	1463	19.1765	0.673267	69.4851	12.9109	91.1733	0.00890429
AT3G08730.1	3	-	0	126	3.79487	13.1287	439.985	49.8218	481.327	2.10412e-05
AT2G20140.1	2	+	4	92	173.333	0.0594059	75.2327	10.297	78.2673	0.0019406
AT5G57110.2	5	-	7	199	4.62264	2.09901	127.089	9.70297	94.4653	0.00679156
AT2G46610.1	2	-	0	93	18.1595	1.61386	47.1535	29.3069	105.233	0.00358415
AT5G63460.2	5	-	0	178	30.8485	0.326733	71.2822	10.0792	75.4901	0.00204937
AT3G15520.1	3	-	0	92	8.47577	2.24752	113.178	19.0495	86.9703	3.55131e-05
AT1G62380.1	1	+	2	192	2.88505	14.901	2109.41	42.9901	2523.82	0.00317525
AT5G13750.1	5	+	3	89	30.2121	0.326733	97.7673	9.87129	115.564	0.00289103
AT2G43020.1	2	+	0	371	2.72788	17.6832	1122.95	48.2376	1346.8	0.00366755
AT1G49240.1	1	+	0	459	13.2425	7.55446	185.401	100.04	245.718	1.06184e-13
AT1G68940.3	1	-	2	140	4.95319	4.65347	74.7525	23.0495	68.5941	0.00083679
AT4G34350.1	4	-	8	260	3.78715	4.93069	397.302	18.6733	347.569	0.00281343
AT1G26550.1	1	+	2	249	52.8	0.148515	201.54	7.84158	173.797	0.00234447
AT1G78580.1	1	-	16	3223	2.67059	15.1485	26.0248	40.4554	19.6832	0.00423988
AT1G27970.2	1	+	0	485	7.32825	16.2277	813.901	118.921	794.693	6.82671e-20
AT2G44090.1	2	-	1	327	2.31194	15.4257	233.287	35.6634	238.54	0.00760245
AT5G50950.2	5	+	15	192	6.87264	2.09901	79.9406	14.4257	78.2228	0.00348156
AT5G23210.2	5	+	0	995	11.0504	1.37624	38.203	15.2079	35.6287	0.000708471
AT3G15980.2	3	-	12	311	4.74339	3.74257	59.9653	17.7525	59.9802	0.0091456
AT5G41340.1	5	-	0	431	4.09524	3.53465	150.629	14.4752	121.609	0.00720907
AT5G62100.2	5	+	2	242	10.2804	1.05941	47.3465	10.8911	37.4356	0.00369552
AT2G29350.3	2	+	3	97	3.27988	6.79208	556.604	22.2772	570.896	0.00791315
AT5G05580.1	5	+	0	93	37.2308	0.128713	428.391	4.79208	217.48	0.00451023
AT1G17370.2	1	-	5	91	7.192	1.23762	46.7277	8.90099	35.5396	0.00646912
AT5G60710.1	5	-	0	1781	4.97649	6.31683	836.762	31.4356	974.921	0.000190285
AT1G11790.1	1	+	0	1462	3.37576	8.08911	187.054	27.3069	205.579	0.00461734
AT3G54320.2	3	+	0	105	44	0.316832	23.9307	13.9406	43.3515	0.00769023
AT5G01990.1	5	-	2	112	8.21327	2.08911	41.6881	17.1584	43.1832	0.00178583
AT3G23480.1	3	+	11	92	2.39418	9.87129	48.2475	23.6337	36.5842	0.00875225
AT5G20950.2	5	-	8	375	21.7465	0.70297	140.639	15.2871	149.129	0.000588984
AT5G53060.1	5	+	0	240	519	0.049505	104.015	25.6931	248.386	0.000335803
AT2G40600.1	2	-	3	103	52.4	0.148515	41.4851	7.78218	32.2921	0.002391
AT2G26540.1	2	-	1	116	2.99261	6.70297	141	20.0594	113.455	0.00413215
AT5G54170.1	5	-	1	269	2.46348	241.564	251.361	595.089	425.188	0.000762476
AT3G48990.1	3	-	1	248	2.22936	19.4257	2198.95	43.3069	2400	0.0071149
AT1G28520.1	1	+	0	405	2.04172	23.495	110.594	47.9703	106.376	0.00625963
AT4G17100.2	4	-	2	95	4.49684	7.83168	361.797	35.2178	324.822	1.20823e-05
AT4G39230.1	4	-	2	242	207.833	0.0594059	48.8911	12.3465	56.3812	0.00122069
AT5G05580.2	5	+	0	93	37.2308	0.128713	429.96	4.79208	219.535	0.0046443
AT5G15090.1	5	-	4	455	10.3521	2.64356	86.3762	27.3663	87.2376	3.61845e-05
AT5G19940.2	5	+	1	72	2.54862	5.39604	238.589	13.7525	174.361	0.00846836
AT1G19430.1	1	-	1	90	55.0833	0.118812	51.1584	6.54455	42.0891	0.00536625
AT5G50330.1	5	-	2	451	54	0.217822	24.3515	11.7624	19.8267	0.000552262
AT1G08110.4	1	+	0	88	39.4242	0.326733	145.262	12.8812	126.713	7.20797e-05
AT4G34412.1	4	-	2	399	19.8517	2.87129	41.9703	57	48.9653	1.49657e-08
AT5G24650.1	5	+	3	99	4.84444	6.68317	109.535	32.3762	112.896	0.000215723
AT2G14045.1	2	+	0	358	4.94652	6.10891	10.3168	30.2178	4.55446	0.000890844
AT4G17695.1	4	-	0	388	26.6897	0.287129	28.6584	7.66337	16.6485	0.00103951
AT5G63190.2	5	+	0	332	145.667	0.0594059	156.708	8.65347	191.891	0.00564175
AT1G70700.2	1	+	0	207	3.33095	27.703	1445.6	92.2772	1811.93	3.30651e-06
AT2G46610.2	2	-	0	93	18.1595	1.61386	47.1535	29.3069	105.233	0.00358415
AT5G14740.5	5	+	0	751	5.30628	3.78218	178.842	20.0693	93.1683	3.13197e-06
AT3G11890.1	3	+	0	418	7.14216	2.0198	82.4505	14.4257	76.4356	0.00299791
AT3G55740.1	3	+	0	618	2.6329	22.0891	348.5	58.1584	411.05	0.00193347
AT5G24420.1	5	-	1	88	3.15789	5.26733	542.401	16.6337	502.876	0.00853327
AT4G09720.2	4	+	1	567	6.23841	2.9901	70.9802	18.6535	74.7723	0.00222203
AT1G08260.1	1	+	47	336	7.39241	3.12871	23.005	23.1287	24.1881	0.00186331
AT4G37980.1	4	+	1	245	3	14.5743	2279.87	43.7228	1288.67	3.70308e-09
AT3G15980.5	3	-	14	295	5.21713	3.23762	60.9554	16.8911	61.5941	0.00367932
AT4G34140.3	4	+	7	247	14.4177	0.782178	94.9406	11.2772	100.777	0.00659009
AT4G23710.1	4	+	1	346	10.1453	1.15842	155.886	11.7525	156.876	0.0030963
AT1G49240.1	1	+	2	95	20.876	1.19802	1868.87	25.0099	2068.39	2.7595e-06
AT1G68560.1	1	-	1	91	23.2778	0.356436	500.545	8.29703	358.564	0.000976919
AT5G13750.2	5	+	1	89	30.2121	0.326733	97.7673	9.87129	115.564	0.00289103
AT4G33050.2	4	-	4	104	15.3597	1.37624	408.663	21.1386	744.391	0.00123165
AT5G62100.1	5	+	2	209	143.571	0.0693069	47.7178	9.9505	37.9059	0.00115971
AT1G61100.2	1	-	7	97	20.4865	0.366337	51.0743	7.50495	50.4901	0.00672151
AT1G49240.1	1	+	3	106	14.1488	2.12871	1722.17	30.1188	1875.11	7.38501e-07
AT5G19151.1	5	+	0	750	9.04902	1.0099	27.5545	9.13861	19.0594	0.00540613
AT2G30550.2	2	+	0	531	2.49234	15.505	1792.77	38.6436	1746.26	0.00160336
AT1G73470.1	1	+	3	244	29.835	1.0198	46.7772	30.4257	38.3465	8.08642e-08
AT3G04640.2	3	-	0	83	2.57012	47.5842	302.535	122.297	467.208	0.00662126
AT5G12240.2	5	-	2	537	7.74146	2.0297	13.0545	15.7129	11.3911	0.00807414
AT5G47570.1	5	-	0	1258	4.24777	11.1089	181.099	47.1881	148.446	3.0712e-07
AT2G31560.2	2	+	0	92	4.84454	2.35644	643.366	11.4158	510.817	0.00416696
AT3G05700.1	3	-	3	567	10.8382	2.0198	28.2574	21.8911	36.7871	0.00206774
AT4G39800.1	4	-	0	85	3.86907	9.60396	399.55	37.1584	411.238	0.00014365
AT1G54100.2	1	-	8	84	4.65931	3.13861	226.921	14.6238	182.881	0.00133547
AT1G07890.7	1	+	5	90	3.41885	8.29703	512.673	28.3663	491.401	0.000600133
AT1G59520.1	1	+	6	539	16.859	0.772277	23.3861	13.0198	22.9851	0.00454708
AT2G29350.1	2	+	3	97	3.27988	6.79208	556.604	22.2772	570.896	0.00791315
AT3G23280.1	3	+	1	241	3.0066	22.495	106.401	67.6337	126.455	0.000568025
AT3G21690.1	3	+	1	966	6.72661	6.77228	1037.68	45.5545	1035.13	3.44112e-08
AT1G74920.2	1	-	4	281	411.5	0.019802	242.02	8.14851	224.139	0.00309371
AT1G20620.1	1	+	1	154	6.33333	1.87129	3530.26	11.8515	2937.84	0.00260263
AT2G06050.2	2	-	0	80	3.03095	42.8614	3383.02	129.911	4477.82	1.13043e-06
AT5G06860.1	5	+	0	68	2.12415	16.0297	883.5	34.0495	837.827	0.0091805
AT1G07119.1	1	+	2	926	6.04322	6.64356	20.2673	40.1485	23.5644	0.00248444
AT2G18960.1	2	+	0	1277	2.1105	32.1683	431.584	67.8911	404.683	0.000201192
AT1G53580.1	1	-	4	71	2.38701	14.9406	356.782	35.6634	354.98	0.00542739
AT2G36250.2	2	-	1	201	77.2222	0.0891089	66.4356	6.88119	56.802	0.00588064
AT1G74020.1	1	-	1	696	10.5278	2.13861	827.906	22.5149	918.391	5.12829e-05
AT1G21460.1	1	-	0	86	7.2053	1.49505	105.04	10.7723	110.797	0.00644653
AT5G08750.2	5	+	0	675	3.5657	4.44554	287.832	15.8515	266.426	0.00556122
AT4G37270.1	4	-	5	417	16.4781	2.25743	55.3713	37.198	62.2079	6.28701e-07
AT1G74910.1	1	-	12	83	27.6071	0.277228	74.9752	7.65347	63.4406	0.00252555
AT5G23210.3	5	+	0	1440	9.94304	1.56436	149.896	15.5545	126.748	0.000372282
AT4G31780.2	4	+	3	82	5.91244	7.80198	781.446	46.1287	787.851	2.13067e-07
AT1G74910.2	1	-	12	83	27.6071	0.277228	74.9752	7.65347	63.4406	0.00252555
AT2G30990.2	2	-	2	559	2.18512	28.8812	280.787	63.1089	295.446	0.00227368
AT1G58200.1	1	-	5	383	3.55789	15.5644	128.609	55.3762	173.104	0.00175382
AT1G07170.1	1	+	0	417	4.20208	4.75248	151.485	19.9703	163.921	0.00676595
AT4G37000.1	4	+	0	175	2.94955	17.4653	173.723	51.5149	205.238	0.000912939
AT1G09795.1	1	+	0	568	5.22384	11.5446	341.767	60.3069	300.649	1.5608e-09
AT5G13480.2	5	-	2	476	19.75	0.435644	48.8564	8.60396	52.8911	0.00442131
AT5G61960.2	5	-	12	485	36.875	0.237624	66.4109	8.76238	74.9703	0.00488445
AT1G18730.2	1	+	4	453	4.53651	6.64356	34.901	30.1386	33.1683	0.00158195
AT1G08110.1	1	+	2	600	26.049	2.0198	111.297	52.6139	101.703	1.22849e-12
AT4G09720.1	4	+	3	567	6.23841	2.9901	70.9802	18.6535	74.7723	0.00222203
AT5G38710.1	5	+	0	872	8.16262	4.07921	281.178	33.297	412.223	0.000187959
AT3G06110.3	3	+	2	362	7.21094	1.26733	74.0545	9.13861	43.604	0.00155114
AT1G09795.1	1	+	1	105	5.67797	2.92079	60.9703	16.5842	51.2178	0.00125925
AT5G64050.1	5	-	0	94	163.8	0.049505	183.53	8.10891	193.312	0.00766697
AT2G33380.2	2	-	2	82	2.6502	25.0495	2178.12	66.3861	2615.82	0.000608415
AT3G05880.1	3	-	1	134	2.42757	15.5842	1765.53	37.8317	1911.47	0.00860184
AT1G18730.1	1	+	4	603	3.38135	10.7228	75.6683	36.2574	63.2574	0.000192836
AT3G23600.1	3	+	2	157	20.4054	0.366337	316.936	7.47525	291.45	0.00604562
AT1G74910.3	1	-	12	83	27.6071	0.277228	74.9752	7.65347	63.4406	0.00252555
AT3G06080.2	3	-	2	924	5.72171	13.9109	434.916	79.5941	444.693	3.19167e-11
AT3G05700.1	3	-	2	286	11.0882	2.0198	18.995	22.396	23.8119	0.00244325
AT4G17100.2	4	-	0	100	3.93889	5.34653	133.941	21.0594	107.604	0.000665115
AT4G28550.1	4	+	8	192	582.5	0.019802	47.2228	11.5347	70.2079	0.00388101
AT5G41590.1	5	-	0	1009	11	2.0198	42.9158	22.2178	55.4703	0.000848958
AT1G24793.1	1	+	1	186	11.0204	0.970297	52.9653	10.6931	43.995	0.00399149
AT5G19860.1	5	-	0	758	2.86292	11.2673	1148.82	32.2574	1177.68	0.00191988
AT3G19960.2	3	+	14	325	692	0.00990099	49.8515	6.85149	32.8564	0.00249533
AT1G70410.2	1	-	7	885	18.3756	2.18812	15.6436	40.2079	27.8515	0.000365525
AT2G24360.1	2	-	1	471	548	0.019802	833.579	10.8515	938.663	0.00117513
AT5G13710.1	5	-	11	591	7.80741	2.67327	54.2921	20.8713	41.1832	7.87111e-05
AT2G47240.1	2	+	0	1067	8.20398	1.9901	30.8119	16.3267	33.6238	0.00584522
AT1G34190.1	1	+	2	238	218.6	0.049505	360.371	10.8218	416.139	0.00129866
AT1G73390.2	1	-	11	409	3.14064	8.94059	55.698	28.0792	55.4802	0.00709261
AT2G15970.2	2	+	0	84	2.26792	16.297	4851.32	36.9604	4519.6	0.00214058
AT4G19410.1	4	-	11	859	11.878	2.84158	116.752	33.7525	77.2228	1.31015e-09
AT3G04240.1	3	-	1	92	5.56176	3.36634	160.802	18.7228	203.896	0.00636743
AT1G17370.1	1	-	5	91	7.192	1.23762	46.7277	8.90099	35.5396	0.00646912
AT1G07890.2	1	+	5	90	3.41885	8.29703	512.673	28.3663	491.401	0.000600133
AT5G23210.1	5	+	0	1440	9.94304	1.56436	166.703	15.5545	145.198	0.0004113
AT5G67220.1	5	-	0	296	9.80114	1.74257	325.579	17.0792	268.238	0.000101872
AT4G17470.1	4	-	5	93	2.27644	5.33663	714.604	12.1485	273.01	0.000328475
AT4G24500.1	4	+	1	519	107.769	0.128713	149.446	13.8713	131.307	3.609e-05
AT4G23100.3	4	-	5	90	3.00284	10.4653	338.881	31.4257	372.213	0.00357371
AT4G31800.2	4	+	0	126	2.00697	213.149	682.926	427.782	987.683	0.00071112
AT1G03140.1	1	-	0	489	3.00658	9.0297	616.475	27.1485	671.401	0.0066401
AT1G09795.1	1	+	5	317	5.04552	6.74257	97.5446	34.0198	84.9505	2.10264e-05
AT1G69250.1	1	+	1	348	63.8182	0.217822	90.2772	13.901	98	0.000318049
AT1G10522.2	1	+	2	666	2	10.099	101.525	20.198	60.802	0.00432159
AT5G63780.1	5	+	1	92	3.46422	37.2178	353.668	128.931	688.475	0.0030968
AT3G28930.1	3	-	0	89	4.66984	18.7129	937.02	87.3861	819.614	3.59416e-13
AT3G15980.1	3	-	14	311	4.74339	3.74257	59.9653	17.7525	59.9802	0.0091456
AT3G52210.3	3	+	9	210	6.85784	2.0198	54.401	13.8515	53.7921	0.00598377
AT1G18730.3	1	+	4	603	3.38135	10.7228	75.6683	36.2574	63.2574	0.000192836
AT1G07890.5	1	+	5	90	3.41885	8.29703	512.673	28.3663	491.401	0.000600133
AT4G07990.1	4	-	2	570	14.3	3.06931	69.8168	43.8911	68.5792	1.24011e-08
AT1G70700.1	1	+	0	207	3.33095	27.703	1445.6	92.2772	1811.93	3.30651e-06
AT4G15545.1	4	+	5	81	3.26273	4.86139	656.921	15.8614	480.53	0.00284757
AT1G16858.1	1	+	0	565	150.4	0.049505	270.629	7.44554	256.713	0.00683966
AT3G52210.1	3	+	9	210	6.85784	2.0198	54.401	13.8515	53.7921	0.00598377
AT2G01450.4	2	-	0	81	4.1707	6.9604	738.317	29.0297	982.847	0.00565517
AT1G07030.1	1	-	0	912	3.82373	8.93069	534.396	34.1485	603.886	0.000857441
AT2G15970.1	2	+	1	82	1.80131	27.1089	1522.47	48.8317	1430.75	0.00717284
AT5G42080.2	5	-	3	251	3.91837	3.88119	187.673	15.2079	143.53	0.00345783
AT1G08110.3	1	+	1	600	26.049	2.0198	111.297	52.6139	101.703	1.22849e-12
AT2G18670.1	2	+	0	437	79.2	0.39604	426.653	31.3663	691.302	5.18841e-07
AT5G40780.2	5	+	0	1277	2.03281	41.9505	300.149	85.2772	331.708	0.00328539
AT2G44140.2	2	-	2	146	13.9222	1.78218	31.9356	24.8119	50.005	0.001655
AT3G61430.2	3	+	1	263	3.04103	11.099	3495.76	33.7525	3225.23	0.000243635
AT1G09300.2	1	+	10	178	42.1111	0.267327	12.8861	11.2574	17.8069	0.00925081
AT1G07890.8	1	+	4	90	3.41885	8.29703	512.673	28.3663	491.401	0.000600133
AT2G24590.1	2	+	4	156	30.012	0.821782	108.183	24.6634	122.792	9.3248e-06
AT5G20950.1	5	-	6	135	153.833	0.0594059	190.5	9.13861	176.926	0.00160493
AT4G17098.1	4	+	0	1359	3.40123	6.41584	532.475	21.8218	511.614	0.00197004
AT5G54855.1	5	+	0	908	7.129	10.8218	129.287	77.1485	151.183	3.44674e-09
AT2G04160.1	2	-	7	86	455.5	0.019802	76.3614	9.0198	67.7079	0.00304962
AT3G05700.1	3	-	0	263	3.34118	18.9208	132.604	63.2178	192.475	0.00317509
AT5G17000.1	5	-	0	234	3.90837	19.8812	518.327	77.703	711.124	1.52903e-05
AT1G19000.2	1	-	0	299	5.29225	2.81188	1693.93	14.8812	1428.82	0.00151831
AT3G06110.2	3	+	2	362	7.21094	1.26733	78.703	9.13861	46.8168	0.00150961
AT3G54890.1	3	-	2	312	115.6	0.049505	2965.9	5.72277	2152.98	0.00556678
AT4G07990.1	4	-	5	1286	4.67647	4.0396	46.8861	18.8911	43.9208	0.00423645
AT5G09600.1	5	+	0	471	366.5	0.019802	241.109	7.25743	227.97	0.00682814
AT5G60360.3	5	+	2	137	3.63548	5.07921	845.099	18.4653	791.163	0.00534956
AT5G20220.1	5	+	2	1661	59.8701	4.0396	16.2921	241.851	25.1931	5.2402e-12
AT1G79390.1	1	-	0	430	6.75649	3.0495	155.47	20.604	109.594	1.59019e-05
AT5G60360.1	5	+	2	137	3.63548	5.07921	845.099	18.4653	791.163	0.00534956
AT1G09795.1	1	+	6	86	10.1198	2.39604	143.668	24.2475	123.663	4.46523e-06
AT4G17100.2	4	-	1	106	9.34985	3.19802	365.218	29.901	325.842	3.20726e-07
AT3G28050.1	3	+	1	509	2.52369	20.0594	69.5891	50.6238	74.2871	0.00513877
AT4G15530.4	4	-	15	1300	1.88968	36.2574	55.0891	68.5149	48.8119	0.00806583
AT4G33150.3	4	-	1	93	4.85874	4.41584	509.47	21.4554	500.446	0.000800272
AT1G15030.1	1	+	2	445	2.12004	10.9703	73.8564	23.2574	50.9158	0.00660034
AT4G33050.3	4	-	5	104	15.3597	1.37624	275.866	21.1386	515.51	0.00213576
AT5G56750.1	5	+	0	844	2.737	13.3267	90.6485	36.4752	92.1139	0.00372385
AT3G28180.1	3	+	1	717	7.7549	2.0198	449.426	15.6634	495.772	0.00166677
AT5G09600.3	5	+	1	471	366.5	0.019802	234.837	7.25743	221.5	0.00680397
AT4G33150.2	4	-	1	93	4.85874	4.41584	509.47	21.4554	500.446	0.000800272
AT2G44860.2	2	-	2	389	116.625	0.0792079	105.441	9.23762	97.2772	0.00327273
AT1G73390.4	1	-	10	409	3.14064	8.94059	59.8515	28.0792	62.7475	0.00860101
AT4G37440.1	4	+	0	252	229	0.049505	171.896	11.3366	186.926	0.00108615
AT1G65295.1	1	+	1	79	16.9444	0.356436	77.9851	6.0396	55.5347	0.00655258
AT1G22780.1	1	+	0	183	569	0.019802	352.332	11.2673	344.688	0.000904143
AT5G64880.1	5	+	0	1005	5.11007	9.53465	247.713	48.7228	298.683	2.1773e-05
AT2G43510.1	2	+	0	139	2.76527	15.396	969.238	42.5743	1122.46	0.00196313
AT3G56130.3	3	+	3	98	3.43926	9.12871	80.0297	31.396	91.3861	0.00710483
AT3G08730.1	3	-	4	516	11.4619	22.3564	855.777	256.248	1111.52	1.22301e-35
AT1G09795.1	1	+	7	73	18.5385	0.90099	107.064	16.703	102.644	0.000115181
AT4G14320.2	4	-	3	570	2.87391	9.10891	459.886	26.1782	419.51	0.00285137
AT1G36980.1	1	+	0	86	3.79661	4.08911	193.639	15.5248	180.441	0.00568462
AT5G63460.4	5	-	0	178	30.8485	0.326733	72.7822	10.0792	76.7525	0.00203253
AT4G25720.3	4	-	0	108	3.47051	7.72277	38.3267	26.802	38.4406	0.00754307
AT5G10540.1	5	+	12	114	24.84	0.247525	37.198	6.14851	27.6782	0.00939054
AT4G39800.1	4	-	6	82	73.25	0.19802	62.1782	14.505	74.0792	0.000406978
AT2G46610.2	2	-	3	148	3.61661	14.901	68.797	53.8911	99.5347	0.00684265
AT1G54100.1	1	-	8	84	4.65931	3.13861	226.921	14.6238	182.881	0.00133547
AT3G61430.1	3	+	0	263	3.04103	11.099	3496.81	33.7525	3233.77	0.000246111
AT4G19670.1	4	-	0	258	11.1197	1.40594	346.767	15.6337	362.881	0.000285398
AT1G73390.3	1	-	11	409	3.14064	8.94059	59.8515	28.0792	62.7475	0.00860101
AT4G33150.2	4	-	23	351	2.61021	7.9505	281.371	20.7525	230.619	0.00643417
AT5G08780.1	5	+	3	103	8.79485	9.60396	198.772	84.4653	414.114	5.07847e-06
AT4G33470.1	4	-	4	157	5.98626	3.60396	31.8812	21.5743	35.4059	0.00436723
AT4G16670.1	4	+	0	502	3.34341	45.1782	445.441	151.05	740.584	7.18339e-05
AT1G01820.1	1	-	3	87	5.09302	3.40594	62.0594	17.3465	57.9208	0.00295352
AT2G32690.4	2	-	0	86	13.82	0.49505	1010.05	6.84158	520.262	0.000542653
AT3G25520.2	3	-	1	115	21.1304	0.455446	1214.43	9.62376	1081.29	0.000552158
AT4G17100.2	4	-	3	116	7.48824	3.36634	27.0693	25.2079	27.6881	0.000596627
AT2G44140.1	2	-	0	79	4.22671	3.18812	1509.32	13.4752	1315.76	0.00952495
AT4G16670.1	4	+	1	121	2.4312	210.257	511.985	511.178	947.693	0.00582487
AT3G54320.3	3	+	0	105	44	0.316832	23.7624	13.9406	43.1832	0.00769023
AT5G14740.1	5	+	0	751	5.30628	3.78218	178.842	20.0693	93.1683	3.13197e-06
AT2G44065.2	2	+	3	798	2.66342	85.4257	193.757	227.525	203.827	5.52668e-09
AT5G10940.1	5	-	12	243	5.61885	2.41584	39.7871	13.5743	38.6287	0.00547808
AT2G20340.1	2	+	6	85	8.66897	1.43564	52.9604	12.4455	56.2079	0.00607364
AT1G72280.1	1	-	7	398	56.2963	0.267327	36.6733	15.0495	76.9554	0.00570237
AT5G63800.1	5	+	0	1878	2.10477	13.703	347.015	28.8416	293.173	0.00695276
AT4G18440.1	4	-	2	80	4.09281	18.0297	1112	73.7921	673.807	4.35588e-16
AT4G33470.1	4	-	0	95	9.96565	5.18812	197.936	51.703	190.153	3.32694e-10
AT4G19670.2	4	-	0	258	11.1197	1.40594	346.767	15.6337	362.881	0.000285398
AT3G51150.2	3	+	1	415	23.4783	0.455446	20.6089	10.6931	13.6634	0.000360557
AT1G76360.1	1	-	3	1197	5.2193	7.90099	134.505	41.2376	172.51	0.000240604
AT1G20200.1	1	-	7	134	77.1111	0.178218	17.4109	13.7426	20.9208	0.00193504
AT5G66160.1	5	+	2	420	2.72452	6.21782	93.1584	16.9406	71.604	0.00745347
AT1G45145.1	1	-	0	635	4.17788	26.9406	1695.3	112.554	2692.69	1.41883e-06
AT5G20900.1	5	+	0	389	2.51066	29.7228	520.649	74.6238	692.342	0.00387382
AT1G28520.2	1	+	0	405	2.04172	23.495	110.594	47.9703	106.376	0.00625963
AT4G15530.5	4	-	15	1300	1.88968	36.2574	58.005	68.5149	51.3861	0.00599714
AT4G32030.2	4	+	0	1065	4.81534	7.61386	234.178	36.6634	276.609	0.000238139
AT1G69250.2	1	+	1	348	63.8182	0.217822	90.2772	13.901	98	0.000318049
AT3G55080.1	3	-	13	327	5.61603	2.34653	22.1089	13.1782	14.2079	0.00218438
AT5G57110.1	5	-	7	199	4.62264	2.09901	127.089	9.70297	94.4653	0.00679156
AT5G03530.1	5	-	4	338	21.1034	0.287129	54.3416	6.05941	38.896	0.00726894
AT3G22520.1	3	+	1	533	44.8824	0.168317	80.9406	7.55446	88.104	0.00809643
AT1G73470.1	1	+	9	116	155	0.0990099	14.2822	15.3465	15.4703	0.00134015
AT5G53760.1	5	+	5	171	19.9615	0.772277	15.8416	15.4158	18.4851	0.00446867
AT3G56070.2	3	-	0	502	12.2195	0.811881	195.391	9.92079	182.851	0.00540541
AT5G19350.1	5	+	0	482	8.34375	1.26733	290.817	10.5743	271.658	0.00274794
AT2G36410.3	2	+	0	351	10.4098	1.20792	217.223	12.5743	184.356	0.00050289
AT5G58060.2	5	+	3	215	12.8791	0.90099	74.203	11.604	80.5446	0.00677055
AT3G23530.1	3	+	1	812	10.5111	2.22772	62.5792	23.4158	94.5347	0.00137699
AT3G52120.1	3	+	6	106	1.92994	32.6436	188.262	63	192.871	0.00864278
AT3G51150.1	3	+	1	415	23.4783	0.455446	20.6089	10.6931	13.6634	0.000360557
AT2G36080.1	2	-	0	972	4.91443	13.3069	80.5941	65.396	104.733	2.13734e-05
AT3G15980.4	3	-	14	311	4.74339	3.74257	59.9653	17.7525	59.9802	0.0091456
AT1G59520.2	1	+	6	539	16.859	0.772277	23.3861	13.0198	22.9851	0.00454708
AT2G36410.2	2	+	0	351	10.4098	1.20792	216.649	12.5743	183.787	0.00050289
AT5G05580.1	5	+	1	113	8.07812	1.90099	36.4653	15.3564	17.2772	5.71077e-05
AT1G35160.2	1	+	2	188	3.25539	20.6634	648.708	67.2673	615.356	4.38613e-07
AT3G16230.1	3	+	13	87	28.8462	0.257426	111.292	7.42574	101.861	0.00662996
AT1G15180.1	1	+	4	180	3.77193	3.38614	91.7475	12.7723	69.5149	0.00682926
AT5G60360.2	5	+	2	137	3.63548	5.07921	845.099	18.4653	791.163	0.00534956
AT1G73470.2	1	+	6	151	17.9038	1.0297	15.3911	18.4356	17.5297	0.00395895
AT5G20950.2	5	-	6	135	153.833	0.0594059	190.5	9.13861	176.926	0.00160493
AT2G47690.2	2	+	0	428	2.54841	12.7822	183.153	32.5743	168.347	0.00267528
AT4G26070.3	4	+	5	107	180.167	0.0594059	105.168	10.703	147.069	0.00375476
AT1G23860.4	1	-	2	95	8.35862	1.43564	105.827	12	113.446	0.00367836
AT4G16960.1	4	-	4	206	3.43956	9.91089	488.233	34.0891	576.109	0.00290053
AT2G18710.1	2	-	2	80	5.39594	1.9505	349.223	10.5248	288.752	0.00850061
AT3G11490.1	3	-	3	469	18.0049	2.0297	37.7327	36.5446	61.4406	4.83733e-05
AT1G07420.1	1	+	0	646	6.73839	4.0495	69.2475	27.2871	62.7723	4.67926e-05
AT1G73470.2	1	+	2	244	29.835	1.0198	46.7772	30.4257	38.3465	8.08642e-08
AT5G05580.1	5	+	5	96	35.0667	0.148515	110.5	5.20792	41.2772	0.00189945
AT1G17745.1	1	+	0	1856	2.87119	55.5743	3823.77	159.564	2854.43	6.21535e-20
AT5G13480.1	5	-	2	476	19.75	0.435644	48.8564	8.60396	52.8911	0.00442131
AT1G73470.3	1	+	9	116	155	0.0990099	14.2822	15.3465	15.4703	0.00134015
AT3G01980.2	3	-	0	122	1.82645	54.4257	407.693	99.4059	452.891	0.00623466
AT1G60730.3	1	-	3	192	4.20109	7.28713	313.05	30.6139	454.658	0.00605747
AT5G62100.3	5	+	2	250	6.75	1.70297	47.0248	11.495	37.1337	0.00748122
AT1G10522.1	1	+	2	666	2	10.099	101.579	20.198	60.8366	0.00432159
AT5G59480.2	5	-	7	234	16.5402	0.861386	89.1188	14.2475	90.1485	0.000946427
AT1G27630.1	1	+	2	253	10.8364	1.08911	47.5891	11.802	51.0594	0.00601006
AT2G32235.1	2	-	1	201	6.65926	1.33663	484.55	8.90099	450.535	0.00949585
AT3G60420.2	3	+	0	245	11.9855	2.0495	766.441	24.5644	1795.53	0.00963497
AT1G15170.1	1	+	4	175	55.2368	0.376238	54.2772	20.7822	50.9802	2.94805e-06
AT4G18120.2	4	+	0	378	23.1935	0.306931	26.104	7.11881	17.7871	0.00415202
AT4G34412.1	4	-	3	92	17.8846	1.0297	30.4307	18.4158	39.7327	0.00217114
AT3G62720.2	3	+	0	97	3.47579	10.6337	607.955	36.9604	836.079	0.00731435
AT2G24590.1	2	+	2	94	17.8514	0.732673	58.2673	13.0792	78.9455	0.00934855
AT2G36850.1	2	-	13	280	19.8511	0.465347	64.6584	9.23762	60.198	0.00303856
AT1G16540.1	1	+	4	290	11.0516	1.53465	33.7871	16.9604	29.3465	0.00113483
AT3G26780.1	3	+	0	330	6.91818	2.17822	392.822	15.0693	384.931	0.0021288
AT2G14045.3	2	+	0	364	4.94652	6.10891	10.3168	30.2178	4.55446	0.000890844
AT2G30990.1	2	-	2	393	2.238	24.9604	282.624	55.8614	298.777	0.00285601
AT5G18130.1	5	+	0	688	2.38562	71.7624	1953.72	171.198	2663.66	7.78465e-05
AT1G04300.2	1	-	1	71	41.9667	0.29703	264.554	12.4653	339.064	0.00169
AT4G33080.1	4	+	10	173	5.5767	3.48515	27.5545	19.4356	30.8366	0.00527493
AT5G67310.1	5	-	0	87	17.1979	10.1584	327.381	174.703	1974.77	0.000315247
AT1G61120.1	1	+	0	911	830.5	0.019802	186.658	16.4455	354.545	0.00201213
AT4G33470.1	4	-	1	195	13.0824	1.68317	136.238	22.0198	142.47	6.67466e-05
AT3G03750.2	3	+	0	470	511	0.019802	90.7426	10.1188	112.634	0.00563886
AT3G28930.1	3	-	1	83	4.64686	3	379.515	13.9406	312.96	0.00259106
AT1G11790.2	1	+	0	1462	3.37576	8.08911	187.054	27.3069	205.579	0.00461734
AT5G52200.1	5	-	1	341	6.47	2.9703	136.782	19.2178	150.059	0.00163359
AT1G73470.2	1	+	7	129	65.3158	0.188119	10.5545	12.2871	11.2277	0.00264845
AT3G23480.1	3	+	0	1406	10.9167	2.0198	19.3119	22.0495	14.901	0.000229791
AT3G56130.2	3	+	3	98	3.43926	9.12871	80.0297	31.396	91.3861	0.00710483
AT2G15970.2	2	+	1	82	1.80131	27.1089	1522.47	48.8317	1430.75	0.00717284
AT5G64020.1	5	-	2	308	47.1739	0.227723	35.4752	10.7426	30.8465	0.000703084
AT2G24520.1	2	+	12	198	7.2125	1.58416	35.2277	11.4257	24.3515	0.00533968
AT3G01280.1	3	+	3	99	33.2308	0.386139	359.901	12.8317	378.5	0.000250314
AT1G06400.1	1	-	0	946	2.06253	20.4257	687.812	42.1287	681.53	0.00617495
AT1G54270.1	1	+	0	530	4.85597	2.40594	236.243	11.6832	192.48	0.00442641
AT4G32210.1	4	-	2	473	10.098	2.0198	19.5396	20.396	25.9406	0.00523087
AT5G15090.2	5	-	5	455	10.3521	2.64356	86.3762	27.3663	87.2376	3.61845e-05
AT5G01990.1	5	-	4	300	14.5964	1.64356	113.173	23.9901	104.896	1.18432e-05
AT4G23840.1	4	+	2	453	17.7681	0.683168	75.5446	12.1386	93.9901	0.00845708
AT1G51760.1	1	+	0	279	2.29384	29.2475	2429.75	67.0891	2874.6	0.00255571
AT1G48540.1	1	+	4	350	4.02934	4.0495	254.322	16.3168	198.564	0.00208439
AT2G31730.1	2	-	4	742	3.99582	9.47525	16.6287	37.8614	14.0594	0.00148367
AT3G56130.1	3	+	4	98	3.43926	9.12871	80.0297	31.396	91.3861	0.00710483
AT5G12130.1	5	+	2	80	15.7143	0.90099	36.9505	14.1584	33.1683	0.00111527
AT4G17470.2	4	-	5	93	2.27644	5.33663	714.604	12.1485	273.01	0.000328475
AT2G01450.3	2	-	0	81	4.1707	6.9604	738.317	29.0297	982.847	0.00565517
AT4G23040.1	4	-	6	627	22.4348	0.455446	209.871	10.2178	266.094	0.00619921
AT4G03020.1	4	-	5	334	2.82368	11.6238	111.089	32.8218	103.752	0.00287403
AT2G06255.1	2	+	0	1535	5.49296	2.10891	96.698	11.5842	67.1436	0.00144222
AT2G27510.1	2	-	0	643	5.34804	2.0198	360.792	10.802	295.238	0.00844767
AT3G54890.2	3	-	3	312	115.6	0.049505	2965.9	5.72277	2152.98	0.00556678
AT5G35735.1	5	-	0	806	2.89256	36.5842	2894.45	105.822	4815.12	0.00391407
AT5G45020.2	5	+	0	399	6.55882	2.0198	16.1584	13.2475	9.20792	0.00280091
AT1G73470.2	1	+	0	95	41.4286	0.415842	38.6931	17.2277	44.6881	0.000170093
AT2G44140.1	2	-	2	146	13.9222	1.78218	31.9356	24.8119	50.005	0.001655
AT4G07990.2	4	-	4	1542	5.67157	4.0396	78.896	22.9109	71.0693	0.000266456
AT1G16860.1	1	+	0	565	150.4	0.049505	270.629	7.44554	256.713	0.00683966
AT1G27350.1	1	-	1	515	6.75794	2.49505	162.05	16.8614	191.525	0.00325225
AT4G38580.1	4	+	0	635	3.90862	11.3762	515.708	44.4653	578.916	7.37378e-05
AT3G51840.1	3	-	4	292	7.44403	2.65347	201.287	19.7525	238.376	0.00197758
AT5G14740.2	5	+	0	751	5.30628	3.78218	183.589	20.0693	95.3663	2.85767e-06
AT5G52450.1	5	-	6	721	3.26476	21.802	657.594	71.1782	585.594	3.88183e-08
AT1G27340.1	1	+	0	712	2.77311	9.42574	582.02	26.1386	478.584	0.000829532
AT4G38550.1	4	+	2	103	4.27063	5.15842	314.307	22.0297	405.322	0.0095251
AT1G08465.1	1	+	0	2000	100	1	43.8218	7.0099	23.6535	0.00669391
AT4G21670.1	4	+	7	99	100	1	43.8762	97.4752	413.381	0.00188951
AT4G30950.1	4	-	7	271	100	1	261.307	6.88119	159.906	0.0066969
AT5G20180.2	5	+	1	131	100	1	48.8515	20.9307	49.2475	6.09293e-05
AT3G49260.2	3	+	0	1053	100	1	32.6238	14.7327	40.6238	0.00383681
AT1G30470.1	1	+	0	704	100	1	69.8564	16.4059	59.9653	0.000141272
AT2G44140.1	2	-	4	90	100	1	117.228	11.6634	132.965	0.00753468
AT3G53570.3	3	-	9	101	100	1	24.4653	11.6436	16.1287	0.00112765
AT1G73470.1	1	+	4	95	100	1	46.8812	13.0099	41.302	0.00113253
AT1G15180.1	1	+	1	76	100	1	138.446	14.9901	111.782	0.000109853
AT2G14255.1	2	+	4	716	100	1	21.0099	15.2574	20.8317	0.00214671
AT1G08110.3	1	+	4	81	100	1	56.6535	10.802	40.6188	0.00130827
AT3G53570.1	3	-	9	101	100	1	24.4653	11.6436	16.1287	0.00112765
AT4G15545.1	4	+	2	88	100	1	52.5446	19.2376	44.2079	3.21725e-05
AT3G12977.1	3	+	0	663	100	1	17.4109	12.495	13.604	0.00594897
AT1G08110.4	1	+	3	248	100	1	45.9307	10.3663	35.7426	0.00364724
AT1G08110.4	1	+	4	81	100	1	56.6535	10.802	40.6188	0.00130827
AT3G49260.1	3	+	1	1053	100	1	28.8614	14.7327	36.7475	0.00409861
AT2G44140.2	2	-	4	90	100	1	117.228	11.6634	132.965	0.00753468
AT3G52750.1	3	-	3	376	100	1	32.5297	6.66337	17.6485	0.00785822
AT1G73470.3	1	+	4	95	100	1	46.8812	13.0099	41.302	0.00113253
AT4G15545.1	4	+	0	86	100	1	497.342	35.1881	393.718	1.83624e-11
AT1G08110.1	1	+	5	81	100	1	56.6535	10.802	40.6188	0.00130827
AT1G08110.2	1	+	3	81	100	1	56.6535	10.802	40.6188	0.00130827
AT1G08110.3	1	+	3	248	100	1	45.9307	10.3663	35.7426	0.00364724
AT1G15180.2	1	+	1	76	100	1	138.386	14.9901	111.619	0.000109853
AT5G43670.1	5	-	0	323	100	1	252.193	18.3267	319.129	0.000526474
AT1G73470.2	1	+	3	95	100	1	46.8812	13.0099	41.302	0.00113253
AT3G49260.3	3	+	1	1053	100	1	28.8614	14.7327	36.7475	0.00409861
AT1G07650.2	1	-	21	1294	100	1	32.4406	15.8713	33.7475	0.0015787
AT2G46610.2	2	-	4	125	100	1	56.099	16.1683	74.505	0.00277822
AT1G30470.3	1	+	0	704	100	1	67.9554	16.4059	58.4554	0.000138916
AT1G30470.2	1	+	0	704	100	1	67.9554	16.4059	58.4554	0.000138916
AT4G05400.2	4	+	1	541	100	1	16.5545	11.4455	1.60396	1.00411e-05
AT1G08110.1	1	+	4	248	100	1	45.9307	10.3663	35.7426	0.00364724
AT1G08110.2	1	+	2	248	100	1	45.9307	10.3663	35.7426	0.00364724
